# Supplementary material for: Handling the heat: ocean acidification mitigates the effects of marine heatwaves on Posidonia oceanica seedlings
Source: J Exp Bot. 2025 Jun 24;76(22):6958–73. doi: 10.1093/jxb/eraf276 (PMC12675272; doi:10.1093/jxb/eraf276)
Supplement: eraf276_Supplementary_Data [file eraf276_supplementary_data.zip]

Archive with 3 entries (3 files):
- jexbot314940-file001.pdf
- jexbot314940-file002.xlsx
- jexbot314940-file003.docx
