# Supplementary material for: Handling the heat: ocean acidification mitigates the effects of marine heatwaves on Posidonia oceanica seedlings
Source: J Exp Bot. 2025 Jun 24;76(22):6958–73. doi: 10.1093/jxb/eraf276 (PMC12675272; doi:10.1093/jxb/eraf276)
Supplement: eraf276_Supplementary_Data [file eraf276_supplementary_data.zip › jexbot314940-file002.xlsx]

## Sheet: Table S1
Table S1 Results of two-way ANOVA analysis for the photo-physiological and biochemical traits measured in seedlings exposed to control (C), high CO2 levels (CO2), heat wave (HW), and high CO2 levels plus heat wave (CO2+HW). Significant factors (p-value < 0.05) are in bold. Photochemical efficiency (Fv/Fm), Net-Photosynthesis (Net-P), Dark Respiration, Total photosynthetic pigments, gross- photosy…
Variable	Factor	Df	Ms	F	p-value	TukeyHSD
Fv/Fm	CO2	1	0.00	0.53	0.49
	HW	1	0.01	25.09	0.00	CO2+HW ≠ C / HW ≠ C
	HW+ CO2	1	0.00	0.04	0.84	/ CO2+HW ≠ CO2
	Residuals	8	0.00
Net-Photosynthesis	CO2	1	10.00	6.29	0.04
	HW	1	29.03	18.24	0.00	CO2 ≠ C / CO2+HW ≠ CO2 / HW ≠ CO2
	HW+CO2	1	18.33	11.52	0.01
	Residuals	8	1591
Dark Respiration	CO2	1	23.16	32.21	0.00
	HW	1	23.76	33.06	0.00	HW ≠ C / HW ≠ CO2 / HW ≠ CO2+HW
	HW+CO2	1	17.34	24.13	0.00
	Residuals	8	0.72
Total photosynthetic pigments	CO2	1	9020268	2.74	0.137
	HW	1	3178	0.001	0.976
	HW+CO2	1	199687	0.061	0.812
	Residuals	8	3294128
Gross-Photosynthesis	CO2	1	4.76	0.70	0.43
	HW	1	1.21	0.178	0.68
	HW+CO2	1	33.07	4.87	0.0585
	Residuals	8	6.80
P:R Ratio	CO2	1	11.55	12.10	0.01
	HW	1	29.87	31.30	0.00	CO2 ≠ C / CO2+HW ≠ CO2 / HW ≠ CO2
	HW+CO2	1	0.85	8.88	0.02
	Residuals	8	0.10
ORAC	CO2	1	99.29	7723	0.0240
	HW	1	70.06	5.45	0.0478	CO2+HW ≠ C
	HW+CO2	1	39.24	3.05	0.1188
	Residuals	8	12.86
AEC_Leaf	CO2	1	0.00	0.566	0.581
	HW	1	0.00	0.54	0.48
	HW+CO2	1	0.00	2.58	0.13
	Residuals	8	0.00
AEC_Roots	CO2	1	0.00	1719	0.212
	HW	1	0.00	0.08	0.79
	HW+CO2	1	0.00	1.59	0.23
	Residuals	8	0.00

## Sheet: Table S2
Table S2 Differentially Expressed Genes (DEGs) found in seedlings exposed to High CO2 (CO2); Heatwave (HW), Heatwave under high CO2 (CO2HW) treatments. For each sequence the gene identification ID (GeneID), fold change (FC), SwissPrott ID (SP_ID) and function (SP_function), GO terms (G.O.) and their ancestors (Ancestors G.O.) are indicated.
GeneID	CO2	HW	CO2HW	SwissProtID	SwissProt_FUNCTION	GO_FUNCTION	GO_ID	ANCESTORS_GO
Posoc01g41040				-	-	-	-	-
Posoc01g41070	10.4849	9.09847		-	-	-	-	-
Posoc05g20090			-7.84186	Q39527	Lectin-related protein (CLLRP) (LRPCL) (Fragment)	carbohydrate binding [GO:0030246]; metal ion binding [GO:0046872]	GO:0030246; GO:0046872	GO:0005488,GO:0000000,GO:0043169,GO:0003674,GO:0043167
Posoc10g09100			-8.08425	Q9SGH6	Alpha-dioxygenase 1 (Alpha DOX1) (EC 1.14.99.-) (Fatty acid dioxygenase AlphaDOX1) (Pathogen-induced oxygenase) (Plant alpha dioxygenase 1)	monolayer-surrounded lipid storage body [GO:0012511]; heme binding [GO:0020037]; metal ion binding [GO:0046872]; oxidoreductase activity, acting on single donors with incorporation of molecular oxygen, incorporation of two atoms of oxygen [GO:0016702]; peroxidase activity [GO:0004601]; (R)-2-hydroxy-alpha-linolenic acid biosynthetic process [GO:1902609]; cell death [GO:0008219]; cellular response…	GO:0001561; GO:0004601; GO:0006629; GO:0006979; GO:0008219; GO:0009626; GO:0009627; GO:0009737; GO:0009751; GO:0012511; GO:0016702; GO:0020037; GO:0031408; GO:0034614; GO:0042742; GO:0046872; GO:0050832; GO:0071446; GO:0071732; GO:1902609	GO:0000000,GO:0034050,GO:0009987,GO:0051716,GO:0042759,GO:0051213,GO:0033554,GO:0032787,GO:1901576,GO:0033559,GO:0097305,GO:0071704,GO:1901575,GO:0045087,GO:0006950,GO:0034599,GO:0019752,GO:0006952,GO:0006955,GO:1901617,GO:0016684,GO:0000302,GO:1901363,GO:0010033,GO:0071731,GO:1901615,GO:0030258,GO:0010035,GO:0046906,GO:0046394,GO:0046395,GO:0016701,GO:1902170,GO:0071241,GO:0002376,GO:0016209,GO:…
Posoc08g09200		-4.32157	-6.43457	Q75HB1	Fe(2+) transport protein 1 (Fe(II) transport protein 1) (Iron-regulated transporter 1) (OsIRT1)	integral component of membrane [GO:0016021]; membrane [GO:0016020]; plasma membrane [GO:0005886]; zinc ion transmembrane transporter activity [GO:0005385]; cadmium ion transport [GO:0015691]; iron ion homeostasis [GO:0055072]; iron ion transport [GO:0006826]; zinc ion transmembrane transport [GO:0071577]; zinc ion transport [GO:0006829]	GO:0005385; GO:0005886; GO:0006826; GO:0006829; GO:0015691; GO:0016020; GO:0016021; GO:0055072; GO:0071577	GO:0000000,GO:0046915,GO:0009987,GO:0008324,GO:0005575,GO:0071944,GO:0022857,GO:0098771,GO:0110165,GO:0015318,GO:0008150,GO:0055065,GO:0046873,GO:0006810,GO:0003674,GO:0006811,GO:0006812,GO:0098655,GO:0005215,GO:0042592,GO:0051234,GO:0015075,GO:0055076,GO:0098660,GO:0098662,GO:0055080,GO:0000041,GO:0022890,GO:0051179,GO:0034220,GO:0055085,GO:0048878,GO:0065007,GO:0065008,GO:0030001,GO:0050801,GO:…
Posoc02g17730	7.1642			Q42602	Cytochrome P450 89A2 (EC 1.14.-.-) (ATH 6-1) (CYPLXXXIX)	integral component of membrane [GO:0016021]; membrane [GO:0016020]; heme binding [GO:0020037]; iron ion binding [GO:0005506]; oxidoreductase activity, acting on paired donors, with incorporation or reduction of molecular oxygen, NAD(P)H as one donor, and incorporation of one atom of oxygen [GO:0016709]	GO:0005506; GO:0016020; GO:0016021; GO:0016709; GO:0020037	GO:0000000,GO:0016705,GO:0043169,GO:0046914,GO:0097159,GO:0005575,GO:0016491,GO:1901363,GO:0003824,GO:0005488,GO:0004497,GO:0110165,GO:0031224,GO:0046872,GO:0046906,GO:0003674,GO:0043167
Posoc02g14390				Q9LK23	Glucose-6-phosphate 1-dehydrogenase 5, cytoplasmic (AtG6PD5) (G6PDH5) (EC 1.1.1.49)	chloroplast [GO:0009507]; cytosol [GO:0005829]; glucose-6-phosphate dehydrogenase activity [GO:0004345]; NADP binding [GO:0050661]; glucose metabolic process [GO:0006006]; pentose-phosphate shunt, oxidative branch [GO:0009051]; response to cadmium ion [GO:0046686]	GO:0004345; GO:0005829; GO:0006006; GO:0009051; GO:0009507; GO:0046686; GO:0050661	GO:0000000,GO:0009987,GO:0097159,GO:0006793,GO:0006796,GO:0046483,GO:0006807,GO:0071704,GO:0009117,GO:0046496,GO:0019362,GO:0000166,GO:1901360,GO:1901363,GO:0055086,GO:0010035,GO:0019637,GO:0010038,GO:0009536,GO:0006725,GO:0005575,GO:0006091,GO:1901265,GO:0044237,GO:0072524,GO:0044238,GO:0050896,GO:0034641,GO:0006098,GO:1901135,GO:0006739,GO:0110165,GO:0006740,GO:0051156,GO:0008150,GO:0005975,GO:…
Posoc03g24000		7.1448		Q1ECJ7	Actin-related protein 2/3 complex subunit 3 (Actin-related protein C3) (Arp2/3 complex 21 kDa subunit) (p21-ARC)	Arp2/3 protein complex [GO:0005885]; cell projection [GO:0042995]; cytoplasm [GO:0005737]; actin binding [GO:0003779]; actin filament organization [GO:0007015]; Arp2/3 complex-mediated actin nucleation [GO:0034314]	GO:0003779; GO:0005737; GO:0005885; GO:0007015; GO:0034314; GO:0042995	GO:0000000,GO:0009987,GO:0005575,GO:0005515,GO:0015629,GO:0030029,GO:0045010,GO:0110165,GO:0030036,GO:0006996,GO:0008150,GO:0097435,GO:0003674,GO:0043226,GO:0008092,GO:0043228,GO:0043229,GO:0032991,GO:0005856,GO:0043232,GO:0071840,GO:0007010,GO:0016043,GO:0005488,GO:0005622
Posoc03g03500	3.73168			Q8VWZ7	Geraniol 8-hydroxylase (EC 1.14.14.83) (Cytochrome P450 76B6) (Geraniol 10-hydroxylase) (CrG10H)	endoplasmic reticulum membrane [GO:0005789]; integral component of membrane [GO:0016021]; geraniol 10-hydroxylase activity [GO:0102811]; heme binding [GO:0020037]; iron ion binding [GO:0005506]; oxidoreductase activity, acting on paired donors, with incorporation or reduction of molecular oxygen, NAD(P)H as one donor, and incorporation of one atom of oxygen [GO:0016709]; monoterpenoid biosyntheti…	GO:0005506; GO:0005789; GO:0016021; GO:0016099; GO:0016709; GO:0020037; GO:0102811	GO:0006720,GO:0000000,GO:0016705,GO:0006721,GO:0046914,GO:0009987,GO:0097159,GO:0005575,GO:0098827,GO:0044237,GO:0044238,GO:0004497,GO:0110165,GO:0016020,GO:1901576,GO:0008150,GO:0005783,GO:0046872,GO:0008152,GO:0012505,GO:0044249,GO:0071704,GO:0043226,GO:0003674,GO:0043227,GO:0043229,GO:0043231,GO:0043167,GO:0044255,GO:0043169,GO:0016098,GO:0008610,GO:0009058,GO:0006629,GO:0005737,GO:0008299,GO:…
Posoc02g14140		-4.47093	-4.24014	Q6JN46	Receptor-like protein EIX2 (EIX receptor 2)	integral component of membrane [GO:0016021]; plasma membrane [GO:0005886]; defense response to fungus [GO:0050832]	GO:0005886; GO:0016021; GO:0050832	GO:0000000,GO:0044419,GO:0009605,GO:0006950,GO:0043207,GO:0005575,GO:0009607,GO:0006952,GO:0071944,GO:0098542,GO:0050896,GO:0009620,GO:0016020,GO:0110165,GO:0008150,GO:0031224,GO:0051707
Posoc03g23720			-6.9066	Q94K49	Protein ANTAGONIST OF LIKE HETEROCHROMATIN PROTEIN 1 (EC 3.1.-.-)	ESC/E(Z) complex [GO:0035098]; nucleus [GO:0005634]; PRC1 complex [GO:0035102]; chromatin binding [GO:0003682]; metal ion binding [GO:0046872]; nuclease activity [GO:0004518]; negative regulation of chromatin silencing [GO:0031936]	GO:0003682; GO:0004518; GO:0005634; GO:0031936; GO:0035098; GO:0035102; GO:0046872	GO:0000000,GO:1902494,GO:1990234,GO:0005575,GO:0016787,GO:0016788,GO:0034708,GO:0110165,GO:0005654,GO:0000151,GO:0000152,GO:0035097,GO:0003674,GO:0043226,GO:0043227,GO:0043229,GO:0043231,GO:0031519,GO:0043167,GO:0032991,GO:0043169,GO:0043233,GO:0140513,GO:0031974,GO:0031981,GO:0005488,GO:0003824,GO:0140535,GO:0005622,GO:0070013
Posoc07g05460		-8.40397	-6.11318	P92949	Ferric reduction oxidase 2 (AtFRO2) (EC 1.16.1.7) (Ferric-chelate reductase 2) (Protein FERRIC CHELATE REDUCTASE DEFECTIVE 1)	integral component of membrane [GO:0016021]; plasma membrane [GO:0005886]; ferric-chelate reductase (NADH) activity [GO:0140618]; ferric-chelate reductase activity [GO:0000293]; metal ion binding [GO:0046872]; iron ion homeostasis [GO:0055072]; response to bacterium [GO:0009617]; siderophore-dependent iron import into cell [GO:0033214]	GO:0000293; GO:0005886; GO:0009617; GO:0016021; GO:0033214; GO:0046872; GO:0055072; GO:0140618	GO:0000000,GO:0044419,GO:0009987,GO:0009605,GO:0009607,GO:0071944,GO:0019725,GO:0016020,GO:0055065,GO:0006810,GO:0006811,GO:0006812,GO:0043167,GO:0043169,GO:0051234,GO:0055076,GO:0055080,GO:0000041,GO:0006826,GO:0055082,GO:0030001,GO:0030003,GO:0051641,GO:0033212,GO:0051649,GO:0046916,GO:0043207,GO:0005575,GO:0050896,GO:0016722,GO:0098771,GO:0016723,GO:0110165,GO:0008150,GO:0006873,GO:0003674,GO:…
Posoc02g28980			-5.23841	O04722	Sulfate transporter 2.1 (AST68)	integral component of plasma membrane [GO:0005887]; anion:anion antiporter activity [GO:0015301]; secondary active sulfate transmembrane transporter activity [GO:0008271]; sulfate transmembrane transporter activity [GO:0015116]; symporter activity [GO:0015293]; sulfate transmembrane transport [GO:1902358]	GO:0005887; GO:0008271; GO:0015116; GO:0015293; GO:0015301; GO:1902358	GO:0000000,GO:0009987,GO:0022853,GO:0005575,GO:0022857,GO:0071944,GO:0008272,GO:0015698,GO:0022804,GO:0110165,GO:0016020,GO:0016021,GO:0015318,GO:0008150,GO:0006810,GO:0003674,GO:0006811,GO:0072348,GO:0005215,GO:0098656,GO:0051234,GO:0015075,GO:0098661,GO:0006820,GO:0098660,GO:0051179,GO:0034220,GO:0055085,GO:1901682,GO:0031224,GO:0031226,GO:0015291,GO:0008509,GO:0005886,GO:0015103
Posoc02g18010			-5.27233	O80341	Ethylene-responsive transcription factor 5 (AtERF5) (Ethylene-responsive element-binding factor 5) (EREBP-5)	nucleus [GO:0005634]; DNA-binding transcription factor activity [GO:0003700]; transcription cis-regulatory region binding [GO:0000976]; defense response [GO:0006952]; ethylene-activated signaling pathway [GO:0009873]; response to auxin [GO:0009733]; response to chitin [GO:0010200]; response to cold [GO:0009409]	GO:0000976; GO:0003700; GO:0005634; GO:0006952; GO:0009409; GO:0009733; GO:0009873; GO:0010200	GO:0000000,GO:0010243,GO:0009987,GO:0051716,GO:0097159,GO:0071495,GO:0005575,GO:0071369,GO:0140110,GO:0023052,GO:0071310,GO:0050896,GO:0110165,GO:0008150,GO:1901700,GO:0003674,GO:0043226,GO:0009755,GO:0043227,GO:0003676,GO:0009628,GO:0043229,GO:0003677,GO:0043231,GO:1901698,GO:0000160,GO:0035556,GO:0050789,GO:0006950,GO:0032870,GO:0070887,GO:0003690,GO:0050794,GO:0001067,GO:1990837,GO:0043565,GO:…
Posoc02g00780				-	-	-	-	-
Posoc08g11670			-5.63791	-	-	-	-	-
Posoc01g31890				Q9FH22	FCS-Like Zinc finger 15	P-body [GO:0000932]; metal ion binding [GO:0046872]	GO:0000932; GO:0046872	GO:0043232,GO:0000000,GO:0043169,GO:0005575,GO:0005737,GO:0099080,GO:0036464,GO:0005488,GO:0110165,GO:0005622,GO:0035770,GO:0003674,GO:0043226,GO:0043228,GO:0043229,GO:0043167
Posoc02g15440				Q75IZ7	Nuclear transcription factor Y subunit B-8 (OsNF-YB8) (Transcriptional activator HAP3I) (OsHAP3I)	CCAAT-binding factor complex [GO:0016602]; cytoplasm [GO:0005737]; DNA-binding transcription activator activity, RNA polymerase II-specific [GO:0001228]; DNA-binding transcription factor activity, RNA polymerase II-specific [GO:0000981]; protein heterodimerization activity [GO:0046982]; sequence-specific DNA binding [GO:0043565]; regulation of transcription by RNA polymerase II [GO:0006357]	GO:0000981; GO:0001228; GO:0005737; GO:0006357; GO:0016602; GO:0043565; GO:0046982	GO:0000000,GO:0005634,GO:0009987,GO:0097159,GO:0032774,GO:0046983,GO:0005515,GO:1903506,GO:0019219,GO:0046483,GO:1901576,GO:0019222,GO:0006807,GO:0071704,GO:0009889,GO:0043170,GO:0005667,GO:1901360,GO:1901363,GO:1901362,GO:0051252,GO:0010556,GO:0001216,GO:0090304,GO:0006725,GO:0016070,GO:0005575,GO:0140110,GO:0044237,GO:0090575,GO:0044238,GO:0006351,GO:0034641,GO:0018130,GO:0006355,GO:0110165,GO:…
Posoc07g01420		-2.37192	-4.43864	Q6ZDQ1	Phosphoacetylglucosamine mutase (PAGM) (EC 5.4.2.3) (Acetylglucosamine phosphomutase) (N-acetylglucosamine-phosphate mutase)	cytosol [GO:0005829]; mitochondrion [GO:0005739]; plasmodesma [GO:0009506]; magnesium ion binding [GO:0000287]; phosphoacetylglucosamine mutase activity [GO:0004610]; carbohydrate metabolic process [GO:0005975]; UDP-N-acetylglucosamine biosynthetic process [GO:0006048]	GO:0000287; GO:0004610; GO:0005739; GO:0005829; GO:0005975; GO:0006048; GO:0009506	GO:0000000,GO:0009987,GO:0055044,GO:0006793,GO:0009225,GO:0009226,GO:0046349,GO:0070161,GO:0046483,GO:1901576,GO:0005911,GO:0006807,GO:0046872,GO:0006040,GO:0071704,GO:0006047,GO:0043167,GO:0043169,GO:1901360,GO:0055086,GO:1901362,GO:0006725,GO:0005575,GO:1901137,GO:0044237,GO:0044238,GO:0034641,GO:1901135,GO:0018130,GO:0110165,GO:0016853,GO:0008150,GO:0008152,GO:0044249,GO:0043226,GO:0003674,GO:…
Posoc06g11900			-7.49577	Q9FJ93	Dehydration-responsive element-binding protein 1D (Protein DREB1D) (C-repeat/dehydration-responsive element-binding factor 4) (C-repeat-binding factor 4) (CRT/DRE-binding factor 4)	nucleus [GO:0005634]; DNA-binding transcription factor activity [GO:0003700]; transcription cis-regulatory region binding [GO:0000976]; abscisic acid-activated signaling pathway [GO:0009738]; glucosinolate metabolic process [GO:0019760]	GO:0000976; GO:0003700; GO:0005634; GO:0009738; GO:0019760	GO:0000000,GO:0009987,GO:0051716,GO:0006790,GO:0097159,GO:0009737,GO:0023052,GO:0016143,GO:0071310,GO:0006807,GO:0097305,GO:1901701,GO:0071704,GO:1901700,GO:0009755,GO:0097306,GO:0019748,GO:0001067,GO:1990837,GO:0043436,GO:0019757,GO:0043565,GO:0071215,GO:1901363,GO:0010033,GO:0006082,GO:1901657,GO:0071495,GO:0005575,GO:0033993,GO:0140110,GO:0044237,GO:0050896,GO:1901135,GO:0110165,GO:0008150,GO:…
Posoc02g04060	1.79449			Q5VRR0	Auxin-responsive protein IAA20 (Indoleacetic acid-induced protein 20)	nucleus [GO:0005634]; auxin-activated signaling pathway [GO:0009734]; regulation of transcription, DNA-templated [GO:0006355]; response to auxin [GO:0009733]	GO:0005634; GO:0006355; GO:0009733; GO:0009734	GO:0000000,GO:0009987,GO:0051716,GO:0032774,GO:0023052,GO:1903506,GO:0071310,GO:0019219,GO:0046483,GO:1901576,GO:0019222,GO:0006807,GO:0071704,GO:0009755,GO:0009889,GO:0043170,GO:1901360,GO:1901362,GO:0010033,GO:0051252,GO:0010556,GO:0090304,GO:0071365,GO:0006725,GO:0071495,GO:0016070,GO:0005575,GO:0044237,GO:0044238,GO:0006351,GO:0050896,GO:0034641,GO:0018130,GO:0110165,GO:0008150,GO:0008152,GO:…
Posoc01g34780				Q7KRW8	Pre-mRNA-processing factor 39 (PRP39 homolog)	commitment complex [GO:0000243]; nucleus [GO:0005634]; U1 snRNP [GO:0005685]; U2-type prespliceosome [GO:0071004]; mRNA 5'-splice site recognition [GO:0000395]; mRNA splicing, via spliceosome [GO:0000398]; regulation of alternative mRNA splicing, via spliceosome [GO:0000381]	GO:0000243; GO:0000381; GO:0000395; GO:0000398; GO:0005634; GO:0005685; GO:0071004	GO:0000000,GO:0009987,GO:0071826,GO:0019219,GO:0046483,GO:0019222,GO:0006807,GO:0048024,GO:0071704,GO:0043933,GO:0071840,GO:0043170,GO:0016043,GO:1901360,GO:0005681,GO:0120114,GO:0005684,GO:0051252,GO:0044085,GO:0008380,GO:0090304,GO:0030532,GO:0006725,GO:0016070,GO:0016071,GO:0005575,GO:0044237,GO:0044238,GO:0022607,GO:0034641,GO:1903311,GO:0110165,GO:0022613,GO:0008150,GO:0008152,GO:0022618,GO:…
Posoc01g25390			-2.9652	-	-	-	-	-
Posoc05g08440		-3.33856	-3.02401	Q9FFD0	Auxin efflux carrier component 5 (AtPIN5)	endoplasmic reticulum [GO:0005783]; endoplasmic reticulum membrane [GO:0005789]; integral component of membrane [GO:0016021]; plasma membrane [GO:0005886]; auxin efflux transmembrane transporter activity [GO:0010329]; auxin transmembrane transporter activity [GO:0080161]; auxin efflux [GO:0010315]; auxin homeostasis [GO:0010252]; auxin polar transport [GO:0009926]; auxin-activated signaling pathw…	GO:0005783; GO:0005789; GO:0005886; GO:0009555; GO:0009734; GO:0009926; GO:0010252; GO:0010315; GO:0010329; GO:0016021; GO:0080161; GO:0080162	GO:0000000,GO:0009987,GO:0051716,GO:0009733,GO:0071944,GO:0098827,GO:0023051,GO:0023052,GO:0071310,GO:0016020,GO:0010646,GO:0006810,GO:0009755,GO:0051234,GO:0055085,GO:0010928,GO:0010033,GO:0009914,GO:0042175,GO:0010817,GO:0140352,GO:0071365,GO:0071495,GO:0005575,GO:0048583,GO:0022857,GO:0050896,GO:0140115,GO:0110165,GO:0008150,GO:0048856,GO:0012505,GO:0003674,GO:0043226,GO:0043227,GO:0043229,GO:…
Posoc01g38570			-4.68881	Q9XID5	Protein PSK SIMULATOR 1 (AtPSI1)	nucleus [GO:0005634]; plasma membrane [GO:0005886]; positive regulation of growth [GO:0045927]; regulation of carbohydrate metabolic process [GO:0006109]; response to peptide hormone [GO:0043434]	GO:0005634; GO:0005886; GO:0006109; GO:0043434; GO:0045927	GO:0000000,GO:0010243,GO:0048518,GO:0040007,GO:0005575,GO:0040008,GO:1901652,GO:0071944,GO:0044238,GO:0050896,GO:0016020,GO:0110165,GO:0008150,GO:0019222,GO:0005975,GO:0008152,GO:1901700,GO:0071704,GO:0043226,GO:0080090,GO:0043227,GO:0043229,GO:0043231,GO:1901698,GO:0050789,GO:0042221,GO:0065007,GO:0010033,GO:0005622,GO:0009719,GO:0009725
Posoc03g05790		-4.07023	-4.05958	O23482	Oligopeptide transporter 3 (AtOPT3)	cytosol [GO:0005829]; integral component of plasma membrane [GO:0005887]; membrane [GO:0016020]; plasma membrane [GO:0005886]; plasmodesma [GO:0009506]; oligopeptide transmembrane transporter activity [GO:0035673]; transition metal ion transmembrane transporter activity [GO:0046915]; cellular metal ion homeostasis [GO:0006875]; iron ion homeostasis [GO:0055072]; protein transport [GO:0015031]; xy…	GO:0005829; GO:0005886; GO:0005887; GO:0006875; GO:0009506; GO:0015031; GO:0016020; GO:0035673; GO:0046915; GO:0055072; GO:1990388	GO:0045184,GO:0000000,GO:0009987,GO:0055044,GO:0008324,GO:0042887,GO:0071944,GO:0033036,GO:0019725,GO:0070161,GO:0016021,GO:0005911,GO:0071702,GO:0071705,GO:0046873,GO:0055065,GO:0006810,GO:0006811,GO:0006812,GO:0051234,GO:0055076,GO:0008104,GO:0055080,GO:0000041,GO:0006826,GO:0055082,GO:0030001,GO:0030003,GO:1904680,GO:0051641,GO:0003008,GO:0003013,GO:0070727,GO:0005575,GO:0022857,GO:0003018,GO:…
Posoc01g18160				-	-	-	-	-
Posoc08g09600		-5.00545	-3.72149	Q0JEP3	BURP domain-containing protein 5 (OsBURP05)	-	-	-
Posoc06g06900		-1.74612	-2.9736	Q501F8	WAT1-related protein At4g08300	integral component of membrane [GO:0016021]; plasma membrane [GO:0005886]; transmembrane transporter activity [GO:0022857]	GO:0005886; GO:0016021; GO:0022857	GO:0000000,GO:0016020,GO:0110165,GO:0005575,GO:0031224,GO:0071944,GO:0003674,GO:0005215
Posoc02g19800	-2.3782	-3.55477	-6.03924	Q6E593	Benzyl alcohol O-benzoyltransferase (PhBEBT1) (EC 2.3.1.196) (Acetyl CoA:3-hydroxybenzyl alcohol acetyltransferase) (EC 2.3.1.-) (Acetyl CoA:benzyl alcohol acetyltransferase) (EC 2.3.1.224) (Acetyl CoA:geraniol acetyltransferase) (EC 2.3.1.-) (Benzoyl coenzyme A:benzyl alcohol benzoyl transferase) (Benzyl CoA:benzyl alcohol/phenylethanol benzoyltransferase) (PhBPBT) (Benzyl CoA:(3Z)-hex-3-en-1-ol…	2-phenylethanol acetyltransferase activity [GO:0102387]; acetyl-coenzyme A:acetyl alcohol acetyltransferase activity [GO:0102720]; acetyl-CoA metabolic process [GO:0006084]; benzoyl-CoA metabolic process [GO:1901787]; circadian rhythm [GO:0007623]; green leaf volatile biosynthetic process [GO:0010597]	GO:0006084; GO:0007623; GO:0010597; GO:0102387; GO:0102720; GO:1901787	GO:0000000,GO:0009987,GO:0006790,GO:0006793,GO:0006796,GO:0006163,GO:0032787,GO:0046483,GO:0006807,GO:0071704,GO:0009117,GO:0006690,GO:0019752,GO:0009259,GO:0019372,GO:0043436,GO:1901360,GO:0055086,GO:0019637,GO:0035383,GO:0009150,GO:0006082,GO:0006725,GO:0072521,GO:0033865,GO:0044237,GO:0044238,GO:0034641,GO:1901135,GO:0033875,GO:0043603,GO:0008150,GO:0008152,GO:0003674,GO:0044255,GO:0006753,GO:…
Posoc03g00050			-3.59653	A0A077K9K6	Coumarin 8-geranyltransferase 1b, chloroplastic (EC 2.5.1.138) (Prenyltransferase 1b) (ClPT1ba)	chloroplast [GO:0009507]; chloroplast membrane [GO:0031969]; integral component of membrane [GO:0016021]; prenyltransferase activity [GO:0004659]	GO:0004659; GO:0009507; GO:0016021; GO:0031969	GO:0009536,GO:0000000,GO:0016740,GO:0005575,GO:0031975,GO:0005737,GO:0003824,GO:0031090,GO:0110165,GO:0016020,GO:0009941,GO:0009526,GO:0005622,GO:0031224,GO:0042170,GO:0043226,GO:0003674,GO:0043227,GO:0016765,GO:0043229,GO:0043231,GO:0031967
Posoc01g02720	-1.86155	-3.88262	-5.49999	-	-	-	-	-
Posoc05g21590			-5.0289	Q9FMS6	Probable CCR4-associated factor 1 homolog 11 (EC 3.1.13.4)	CCR4-NOT core complex [GO:0030015]; nucleus [GO:0005634]; P-body [GO:0000932]; 3'-5' exonuclease activity [GO:0008408]; metal ion binding [GO:0046872]; poly(A)-specific ribonuclease activity [GO:0004535]; RNA binding [GO:0003723]; defense response to bacterium [GO:0042742]; exonucleolytic catabolism of deadenylated mRNA [GO:0043928]; negative regulation of translation [GO:0017148]; nuclear-transc…	GO:0000289; GO:0000932; GO:0003723; GO:0004535; GO:0005634; GO:0008408; GO:0017148; GO:0030015; GO:0042742; GO:0043928; GO:0046872	GO:0016896,GO:0000000,GO:0006401,GO:0006402,GO:0009987,GO:0099080,GO:0006412,GO:0006417,GO:0019219,GO:1901576,GO:0019222,GO:0071704,GO:1901575,GO:0000288,GO:0000291,GO:0043043,GO:0006950,GO:0006952,GO:1901361,GO:1901360,GO:1901363,GO:0051246,GO:0051248,GO:0051252,GO:0051254,GO:0010556,GO:0030014,GO:0010558,GO:0140098,GO:0006725,GO:0034641,GO:0019538,GO:0043603,GO:0110165,GO:0043604,GO:0034645,GO:…
Posoc08g12780	-3.09146	-4.91875	-6.66119	Q8W013	Caffeic acid 3-O-methyltransferase (CAOMT) (COMT) (EC 2.1.1.68) (S-adenosysl-L-methionine:caffeic acid 3-O-methyltransferase)	caffeate O-methyltransferase activity [GO:0047763]; protein dimerization activity [GO:0046983]; lignin biosynthetic process [GO:0009809]; methylation [GO:0032259]	GO:0009809; GO:0032259; GO:0046983; GO:0047763	GO:0000000,GO:0009987,GO:0006725,GO:0044550,GO:0005515,GO:0044237,GO:0009808,GO:1901576,GO:0008150,GO:0008152,GO:0044249,GO:0071704,GO:0003674,GO:0009698,GO:0009058,GO:0009699,GO:0019748,GO:0016740,GO:0016741,GO:0008168,GO:0008171,GO:1901360,GO:0019438,GO:1901362,GO:0005488,GO:0003824
Posoc08g12620			-3.85979	C0LGD6	Probable LRR receptor-like serine/threonine-protein kinase At1g05700 (EC 2.7.11.1)	integral component of membrane [GO:0016021]; ATP binding [GO:0005524]; protein serine kinase activity [GO:0106310]; protein threonine kinase activity [GO:0106311]	GO:0005524; GO:0016021; GO:0106310; GO:0106311	GO:0004672,GO:0000000,GO:0140096,GO:0016772,GO:0016773,GO:0097159,GO:0005575,GO:1901265,GO:0110165,GO:0016020,GO:0097367,GO:0030554,GO:0003674,GO:0043167,GO:0043168,GO:0016740,GO:0000166,GO:0032553,GO:0032555,GO:0016301,GO:1901363,GO:0032559,GO:0003824,GO:0005488,GO:0017076,GO:0035639,GO:0031224,GO:0036094
Posoc01g16950		-2.29365	-2.68192	-	-	-	-	-
Posoc03g09050	-2.28385	-5.68881	-5.70389	F2VYU4	Disease resistance protein Pik-1 (Pik-1 blast resistance protein)	ADP binding [GO:0043531]; ATP binding [GO:0005524]; defense response to bacterium [GO:0042742]; innate immune response-activating signal transduction [GO:0002758]; plant-type hypersensitive response [GO:0009626]	GO:0002758; GO:0005524; GO:0009626; GO:0042742; GO:0043531	GO:0000000,GO:0034050,GO:0044419,GO:0009987,GO:0051716,GO:0009605,GO:0097159,GO:0048518,GO:0009607,GO:0080134,GO:0023052,GO:0002831,GO:0009617,GO:0002833,GO:0033554,GO:0008219,GO:0045087,GO:0043167,GO:0043168,GO:0045088,GO:0045089,GO:0006950,GO:0000166,GO:0006952,GO:0032553,GO:0002218,GO:0032555,GO:0006955,GO:1901363,GO:0032559,GO:0017076,GO:0035639,GO:0002757,GO:0043207,GO:0048583,GO:0002376,GO:…
Posoc09g10770		-1.895	-2.7111	Q0JJV0	Probable auxin efflux carrier component 8 (OsPIN8)	endoplasmic reticulum [GO:0005783]; integral component of membrane [GO:0016021]; plasma membrane [GO:0005886]; auxin efflux transmembrane transporter activity [GO:0010329]; auxin efflux [GO:0010315]; auxin homeostasis [GO:0010252]; auxin polar transport [GO:0009926]; auxin-activated signaling pathway [GO:0009734]	GO:0005783; GO:0005886; GO:0009734; GO:0009926; GO:0010252; GO:0010315; GO:0010329; GO:0016021	GO:0000000,GO:0009987,GO:0051716,GO:0009733,GO:0071944,GO:0023051,GO:0023052,GO:0071310,GO:0016020,GO:0010646,GO:0006810,GO:0009755,GO:0080161,GO:0051234,GO:0055085,GO:0010928,GO:0010033,GO:0009914,GO:0010817,GO:0140352,GO:0071365,GO:0071495,GO:0005575,GO:0048583,GO:0022857,GO:0050896,GO:0140115,GO:0110165,GO:0008150,GO:0012505,GO:0043226,GO:0003674,GO:0043227,GO:0043229,GO:0043231,GO:0005215,GO:…
Posoc02g01860		-2.24796	-2.50068	-	-	-	-	-
Posoc08g00960			-5.59166	Q9ZU95	Nudix hydrolase 17, mitochondrial (AtNUDT17) (EC 3.6.1.-)	cytoplasm [GO:0005737]; mitochondrion [GO:0005739]; nucleus [GO:0005634]; hydrolase activity [GO:0016787]; metal ion binding [GO:0046872]	GO:0005634; GO:0005737; GO:0005739; GO:0016787; GO:0046872	GO:0000000,GO:0043169,GO:0005575,GO:0003824,GO:0005488,GO:0110165,GO:0005622,GO:0003674,GO:0043226,GO:0043227,GO:0043229,GO:0043231,GO:0043167
Posoc01g36260		-3.57869	-3.09343	-	-	-	-	-
Posoc05g19090			-2.66423	-	-	-	-	-
Posoc08g05130				F4IPE3	Zinc finger protein SHOOT GRAVITROPISM 5 (Protein indeterminate-domain 15) (AtIDD15)	nucleus [GO:0005634]; DNA binding [GO:0003677]; DNA-binding transcription factor activity [GO:0003700]; metal ion binding [GO:0046872]; circumnutation [GO:0010031]; detection of gravity [GO:0009590]; floral organ morphogenesis [GO:0048444]; gravitropism [GO:0009630]; leaf morphogenesis [GO:0009965]; negative gravitropism [GO:0009959]; positive regulation of auxin biosynthetic process [GO:0010601]…	GO:0003677; GO:0003700; GO:0005634; GO:0006355; GO:0009590; GO:0009630; GO:0009959; GO:0009965; GO:0010031; GO:0010601; GO:0046872; GO:0048444; GO:2000012; GO:2000904	GO:0000000,GO:0000003,GO:0009987,GO:0032774,GO:0044042,GO:0061458,GO:0019219,GO:1901576,GO:0019222,GO:0071704,GO:0010016,GO:0051234,GO:0046885,GO:0046886,GO:1901360,GO:1901363,GO:1901362,GO:0051252,GO:0048437,GO:0010556,GO:0009791,GO:0010817,GO:0006725,GO:0090697,GO:0090696,GO:0099402,GO:0090698,GO:0140110,GO:0034641,GO:0110165,GO:0005975,GO:0005976,GO:0003674,GO:0031323,GO:0048731,GO:0003676,GO:…
Posoc10g09090			-4.28742	Q9SGH6	Alpha-dioxygenase 1 (Alpha DOX1) (EC 1.14.99.-) (Fatty acid dioxygenase AlphaDOX1) (Pathogen-induced oxygenase) (Plant alpha dioxygenase 1)	monolayer-surrounded lipid storage body [GO:0012511]; heme binding [GO:0020037]; metal ion binding [GO:0046872]; oxidoreductase activity, acting on single donors with incorporation of molecular oxygen, incorporation of two atoms of oxygen [GO:0016702]; peroxidase activity [GO:0004601]; (R)-2-hydroxy-alpha-linolenic acid biosynthetic process [GO:1902609]; cell death [GO:0008219]; cellular response…	GO:0001561; GO:0004601; GO:0006629; GO:0006979; GO:0008219; GO:0009626; GO:0009627; GO:0009737; GO:0009751; GO:0012511; GO:0016702; GO:0020037; GO:0031408; GO:0034614; GO:0042742; GO:0046872; GO:0050832; GO:0071446; GO:0071732; GO:1902609	GO:0000000,GO:0034050,GO:0009987,GO:0051716,GO:0042759,GO:0051213,GO:0033554,GO:0032787,GO:1901576,GO:0033559,GO:0097305,GO:0071704,GO:1901575,GO:0045087,GO:0006950,GO:0034599,GO:0019752,GO:0006952,GO:0006955,GO:1901617,GO:0016684,GO:0000302,GO:1901363,GO:0010033,GO:0071731,GO:1901615,GO:0030258,GO:0010035,GO:0046906,GO:0046394,GO:0046395,GO:0016701,GO:1902170,GO:0071241,GO:0002376,GO:0016209,GO:…
Posoc02g18060			-4.08786	Q9LW48	Ethylene-responsive transcription factor 5 (Ethylene-responsive element-binding factor 4) (EREBP-4) (Ethylene-responsive element-binding factor 5 homolog) (NsERF4)	nucleus [GO:0005634]; DNA binding [GO:0003677]; DNA-binding transcription factor activity [GO:0003700]; defense response [GO:0006952]; ethylene-activated signaling pathway [GO:0009873]	GO:0003677; GO:0003700; GO:0005634; GO:0006952; GO:0009873	GO:0000000,GO:0009987,GO:0051716,GO:0097159,GO:0071495,GO:0005575,GO:0071369,GO:0140110,GO:0023052,GO:0071310,GO:0050896,GO:0110165,GO:0008150,GO:0003674,GO:0043226,GO:0009755,GO:0043227,GO:0003676,GO:0043229,GO:0043231,GO:0000160,GO:0035556,GO:0050789,GO:0006950,GO:0032870,GO:0070887,GO:0050794,GO:0042221,GO:1901363,GO:0065007,GO:0005488,GO:0010033,GO:0007154,GO:0005622,GO:0009719,GO:0009723,GO:…
Posoc03g12200			-3.9398	-	-	-	-	-
Posoc01g08360		-1.75931	-3.29292	-	-	-	-	-
Posoc03g09870		-4.33936	-3.49511	Q8S9J6	Aspartyl protease family protein At5g10770 (EC 3.4.23.-)	anchored component of membrane [GO:0031225]; plasma membrane [GO:0005886]; aspartic-type endopeptidase activity [GO:0004190]	GO:0004190; GO:0005886; GO:0031225	GO:0000000,GO:0140096,GO:0005575,GO:0071944,GO:0008233,GO:0004175,GO:0070001,GO:0003824,GO:0016787,GO:0016020,GO:0110165,GO:0031224,GO:0003674
Posoc09g07780				Q9SVQ1	Indole-3-pyruvate monooxygenase YUCCA2 (EC 1.14.13.168) (Flavin-containing monooxygenase YUCCA2)	flavin adenine dinucleotide binding [GO:0050660]; indole-3-pyruvate monooxygenase activity [GO:0103075]; N,N-dimethylaniline monooxygenase activity [GO:0004499]; NADP binding [GO:0050661]; auxin biosynthetic process [GO:0009851]; response to ethylene [GO:0009723]	GO:0004499; GO:0009723; GO:0009851; GO:0050660; GO:0050661; GO:0103075	GO:0000000,GO:0016705,GO:0010817,GO:0009987,GO:0016709,GO:0097159,GO:1901265,GO:0042445,GO:0044237,GO:0042446,GO:0050896,GO:0004497,GO:0008150,GO:0008152,GO:0044249,GO:0003674,GO:0043167,GO:0043168,GO:0009058,GO:0000166,GO:0016491,GO:0042221,GO:1901363,GO:0065007,GO:0005488,GO:0003824,GO:0065008,GO:0010033,GO:0009719,GO:0009850,GO:0009725,GO:0036094
Posoc06g13480			-3.14982	Q05466	Homeobox-leucine zipper protein HAT4 (HD-ZIP protein ATHB-2) (Homeodomain transcription factor ATHB-2) (Homeodomain-leucine zipper protein HAT4) (HD-ZIP protein 4)	nucleus [GO:0005634]; DNA-binding transcription factor activity [GO:0003700]; DNA-binding transcription factor activity, RNA polymerase II-specific [GO:0000981]; protein homodimerization activity [GO:0042803]; sequence-specific DNA binding [GO:0043565]; lateral root formation [GO:0010311]; negative regulation of transcription, DNA-templated [GO:0045892]; red or far-red light signaling pathway [GO…	GO:0000981; GO:0003700; GO:0005634; GO:0009585; GO:0009641; GO:0009733; GO:0009735; GO:0009826; GO:0010016; GO:0010017; GO:0010218; GO:0010311; GO:0042803; GO:0043565; GO:0045892; GO:0048364; GO:0080191	GO:0000000,GO:0009987,GO:0051716,GO:0048646,GO:0032774,GO:0023052,GO:0019219,GO:1901576,GO:0019222,GO:0071704,GO:0010015,GO:1901360,GO:1901363,GO:0071214,GO:1901362,GO:0010033,GO:0042802,GO:0051252,GO:0051253,GO:0071478,GO:0071482,GO:0010556,GO:0010558,GO:0009791,GO:0080190,GO:0071489,GO:0104004,GO:0006725,GO:0040007,GO:0090697,GO:0090696,GO:1902679,GO:0099402,GO:0090698,GO:0140110,GO:0034641,GO:…
Posoc03g13300			-2.78162	Q69P51	Cellulose synthase A catalytic subunit 9 [UDP-forming] (EC 2.4.1.12) (OsCesA9)	integral component of membrane [GO:0016021]; plasma membrane [GO:0005886]; trans-Golgi network [GO:0005802]; cellulose synthase (UDP-forming) activity [GO:0016760]; cellulose synthase activity [GO:0016759]; metal ion binding [GO:0046872]; cell wall organization [GO:0071555]; cellulose biosynthetic process [GO:0030244]; plant-type primary cell wall biogenesis [GO:0009833]; plant-type secondary cel…	GO:0005802; GO:0005886; GO:0009833; GO:0009834; GO:0016021; GO:0016759; GO:0016760; GO:0030244; GO:0046872; GO:0071555	GO:0000000,GO:0008194,GO:0022402,GO:0071554,GO:0009987,GO:0071944,GO:0007049,GO:0044042,GO:0000910,GO:0000271,GO:0016020,GO:1901576,GO:0000278,GO:0000281,GO:0071704,GO:0033692,GO:0043167,GO:0043169,GO:0071840,GO:0009250,GO:0005794,GO:0043170,GO:0030243,GO:0016043,GO:0045229,GO:0042546,GO:0035251,GO:0016051,GO:0044085,GO:0006073,GO:0046527,GO:0005575,GO:0061640,GO:0051273,GO:0051274,GO:0034637,GO:…
Posoc02g06220	-1.58171		-4.59372	Q9LMP1	Wall-associated receptor kinase 2 (EC 2.7.11.-)	integral component of membrane [GO:0016021]; nucleus [GO:0005634]; plasma membrane [GO:0005886]; ATP binding [GO:0005524]; calcium ion binding [GO:0005509]; polysaccharide binding [GO:0030247]; protein serine kinase activity [GO:0106310]; protein serine/threonine kinase activity [GO:0004674]; protein threonine kinase activity [GO:0106311]; cell surface receptor signaling pathway [GO:0007166]; cel…	GO:0004674; GO:0005509; GO:0005524; GO:0005634; GO:0005886; GO:0006468; GO:0007166; GO:0009311; GO:0009751; GO:0009826; GO:0009992; GO:0016021; GO:0030247; GO:0106310; GO:0106311	GO:0000000,GO:0009987,GO:0051716,GO:0016772,GO:0016773,GO:0000902,GO:0097159,GO:0071944,GO:0006793,GO:0006796,GO:0023052,GO:0019725,GO:0060560,GO:0016020,GO:0043412,GO:0032535,GO:0006807,GO:0046872,GO:0030104,GO:1901700,GO:0071704,GO:0043167,GO:0043168,GO:0043169,GO:0071840,GO:0043170,GO:0030246,GO:0000166,GO:0008361,GO:0032553,GO:0055082,GO:0032555,GO:0016043,GO:0016301,GO:1901363,GO:0032559,GO:…
Posoc04g20870			-5.43919	-	-	-	-	-
Posoc10g09110			-4.1756	Q9SGH6	Alpha-dioxygenase 1 (Alpha DOX1) (EC 1.14.99.-) (Fatty acid dioxygenase AlphaDOX1) (Pathogen-induced oxygenase) (Plant alpha dioxygenase 1)	monolayer-surrounded lipid storage body [GO:0012511]; heme binding [GO:0020037]; metal ion binding [GO:0046872]; oxidoreductase activity, acting on single donors with incorporation of molecular oxygen, incorporation of two atoms of oxygen [GO:0016702]; peroxidase activity [GO:0004601]; (R)-2-hydroxy-alpha-linolenic acid biosynthetic process [GO:1902609]; cell death [GO:0008219]; cellular response…	GO:0001561; GO:0004601; GO:0006629; GO:0006979; GO:0008219; GO:0009626; GO:0009627; GO:0009737; GO:0009751; GO:0012511; GO:0016702; GO:0020037; GO:0031408; GO:0034614; GO:0042742; GO:0046872; GO:0050832; GO:0071446; GO:0071732; GO:1902609	GO:0000000,GO:0034050,GO:0009987,GO:0051716,GO:0042759,GO:0051213,GO:0033554,GO:0032787,GO:1901576,GO:0033559,GO:0097305,GO:0071704,GO:1901575,GO:0045087,GO:0006950,GO:0034599,GO:0019752,GO:0006952,GO:0006955,GO:1901617,GO:0016684,GO:0000302,GO:1901363,GO:0010033,GO:0071731,GO:1901615,GO:0030258,GO:0010035,GO:0046906,GO:0046394,GO:0046395,GO:0016701,GO:1902170,GO:0071241,GO:0002376,GO:0016209,GO:…
Posoc09g06310				P22954	Heat shock 70 kDa protein 2 (Heat shock cognate 70 kDa protein 2) (Heat shock cognate protein 70-2) (AtHsc70-2) (Heat shock protein 70-2) (AtHsp70-2)	cell wall [GO:0005618]; cytoplasm [GO:0005737]; cytosol [GO:0005829]; Golgi apparatus [GO:0005794]; nucleus [GO:0005634]; plasma membrane [GO:0005886]; ATP binding [GO:0005524]; heat shock protein binding [GO:0031072]; misfolded protein binding [GO:0051787]; protein folding chaperone [GO:0044183]; unfolded protein binding [GO:0051082]; cellular response to unfolded protein [GO:0034620]; chaperone…	GO:0005524; GO:0005618; GO:0005634; GO:0005737; GO:0005794; GO:0005829; GO:0005886; GO:0009408; GO:0009615; GO:0009617; GO:0031072; GO:0034620; GO:0042026; GO:0044183; GO:0046686; GO:0051082; GO:0051085; GO:0051787	GO:0000000,GO:0009987,GO:0044419,GO:0051716,GO:0009605,GO:0097159,GO:0009607,GO:0071944,GO:0005515,GO:0051084,GO:0071310,GO:0033554,GO:0016020,GO:0061077,GO:0009628,GO:0043167,GO:0043168,GO:0006950,GO:0000166,GO:0032553,GO:0032555,GO:1901363,GO:0032559,GO:0010033,GO:0009266,GO:0010035,GO:0017076,GO:0010038,GO:0035639,GO:0006457,GO:0006458,GO:0005575,GO:0043207,GO:0006986,GO:1901265,GO:0050896,GO:…
Posoc08g00030			-3.25344	Q5SMQ9	Auxin efflux carrier component 1a (OsPIN1a) (Auxin efflux carrier component 1) (OsPIN1) (Ethylene-insensitive root 1 homolog) (OsPIN1b)	auxin efflux carrier complex [GO:0009921]; endoplasmic reticulum [GO:0005783]; integral component of membrane [GO:0016021]; plasma membrane [GO:0005886]; auxin efflux transmembrane transporter activity [GO:0010329]; adventitious root development [GO:0048830]; auxin efflux [GO:0010315]; auxin homeostasis [GO:0010252]; auxin polar transport [GO:0009926]; auxin-activated signaling pathway [GO:000973…	GO:0005783; GO:0005886; GO:0009734; GO:0009921; GO:0009926; GO:0010252; GO:0010315; GO:0010329; GO:0016021; GO:0048830	GO:0000000,GO:0009987,GO:0051716,GO:0009733,GO:0071944,GO:0023051,GO:0023052,GO:0071310,GO:0016020,GO:0010646,GO:0006810,GO:0009755,GO:0080161,GO:0051234,GO:0055085,GO:0010928,GO:0010033,GO:0009914,GO:0010817,GO:0140352,GO:0071365,GO:0071495,GO:0005575,GO:0048583,GO:0022857,GO:0099402,GO:0050896,GO:0140115,GO:0110165,GO:0008150,GO:0048856,GO:0012505,GO:0043226,GO:0003674,GO:0043227,GO:0048731,GO:…
Posoc10g02840		-2.19421		-	-	-	-	-
Posoc05g01860			-2.88865	P92962	Proline transporter 2 (AtPROT2)	integral component of membrane [GO:0016021]; plasma membrane [GO:0005886]; L-proline transmembrane transporter activity [GO:0015193]; proline transport [GO:0015824]	GO:0005886; GO:0015193; GO:0015824; GO:0016021	GO:0000000,GO:0008514,GO:0015171,GO:0008324,GO:0015175,GO:0005575,GO:0071944,GO:0022857,GO:0015179,GO:0006865,GO:0016020,GO:0110165,GO:0008150,GO:0071702,GO:0071705,GO:0006810,GO:0003674,GO:0006811,GO:0046942,GO:0005342,GO:0015711,GO:0046943,GO:0005215,GO:0051234,GO:0015075,GO:0006820,GO:0015849,GO:0051179,GO:0031224,GO:0015804,GO:0008509
Posoc04g00930		-1.50584		P07370	Chlorophyll a-b binding protein 1B, chloroplastic (LHCII type I CAB-1B) (LHCP)	chloroplast envelope [GO:0009941]; chloroplast thylakoid membrane [GO:0009535]; integral component of membrane [GO:0016021]; photosystem I [GO:0009522]; photosystem II [GO:0009523]; plastoglobule [GO:0010287]; chlorophyll binding [GO:0016168]; metal ion binding [GO:0046872]; photosynthesis, light harvesting in photosystem I [GO:0009768]; protein-chromophore linkage [GO:0018298]; response to light…	GO:0009416; GO:0009522; GO:0009523; GO:0009535; GO:0009768; GO:0009941; GO:0010287; GO:0016021; GO:0016168; GO:0018298; GO:0046872	GO:0009536,GO:0000000,GO:0009987,GO:0097159,GO:0005575,GO:0006091,GO:0044237,GO:0050896,GO:0110165,GO:0016020,GO:0008150,GO:0008152,GO:0043226,GO:0003674,GO:0042651,GO:0043227,GO:0009628,GO:0043229,GO:0031967,GO:0043167,GO:0032991,GO:0043231,GO:0043169,GO:0009314,GO:0009570,GO:0009507,GO:0019684,GO:0009765,GO:0031975,GO:0031976,GO:0005737,GO:0009579,GO:0015979,GO:0098796,GO:1901363,GO:0005488,GO:…
Posoc04g16890		-3.04278	-2.85492	O48723	Patatin-like protein 2 (AtPLP2) (EC 3.1.1.-) (Patatin-related phospholipase A IIalpha) (pPLAIIa) (Phospholipase A IIA) (AtPLAIIA)	cytoplasm [GO:0005737]; membrane [GO:0016020]; peroxisome [GO:0005777]; acylglycerol lipase activity [GO:0047372]; identical protein binding [GO:0042802]; lipase activity [GO:0016298]; phospholipase activity [GO:0004620]; cellular response to hypoxia [GO:0071456]; defense response to virus [GO:0051607]; lipid catabolic process [GO:0016042]; lipid metabolic process [GO:0006629]; oxylipin biosynthe…	GO:0004620; GO:0005737; GO:0005777; GO:0006629; GO:0009626; GO:0016020; GO:0016042; GO:0016298; GO:0031408; GO:0042802; GO:0046686; GO:0047372; GO:0051607; GO:0071456	GO:0140546,GO:0000000,GO:0001666,GO:0034050,GO:0009987,GO:0044419,GO:0051716,GO:0009605,GO:0009607,GO:0005515,GO:0009615,GO:0033554,GO:0016787,GO:0016788,GO:1901576,GO:0071704,GO:1901575,GO:0008219,GO:0071453,GO:0009628,GO:0045087,GO:0006950,GO:0019752,GO:0006952,GO:0006955,GO:0043436,GO:0031407,GO:0010035,GO:0016053,GO:0010038,GO:0046394,GO:0006082,GO:0036293,GO:0036294,GO:0005575,GO:0043207,GO:…
Posoc01g27700			-2.2493	Q2QYH7	Cytochrome P450 714C2 (EC 1.14.-.-)	integral component of membrane [GO:0016021]; heme binding [GO:0020037]; iron ion binding [GO:0005506]; monooxygenase activity [GO:0004497]; oxidoreductase activity, acting on paired donors, with incorporation or reduction of molecular oxygen [GO:0016705]	GO:0004497; GO:0005506; GO:0016021; GO:0016705; GO:0020037	GO:0000000,GO:0043169,GO:0046914,GO:0097159,GO:0005575,GO:0016491,GO:1901363,GO:0003824,GO:0005488,GO:0110165,GO:0016020,GO:0031224,GO:0046872,GO:0046906,GO:0003674,GO:0043167
Posoc01g11300			-3.10243	-	-	-	-	-
Posoc09g11540		-1.93671	-3.20256	Q9M8L2	F-box/kelch-repeat protein At1g80440	cytosol [GO:0005829]; SCF ubiquitin ligase complex [GO:0019005]; negative regulation of cytokinin-activated signaling pathway [GO:0080037]; regulation of phenylpropanoid metabolic process [GO:2000762]	GO:0005829; GO:0019005; GO:0080037; GO:2000762	GO:0000000,GO:0009987,GO:1902494,GO:0051716,GO:0048519,GO:0009735,GO:0009736,GO:0023051,GO:0048523,GO:0023052,GO:0071310,GO:0023057,GO:0019222,GO:0010646,GO:0000151,GO:0010648,GO:0071704,GO:0009755,GO:0019748,GO:0080036,GO:1901360,GO:0010033,GO:0043455,GO:1990234,GO:0006725,GO:0071495,GO:0005575,GO:0048583,GO:0048585,GO:0071368,GO:0044237,GO:0050896,GO:0110165,GO:0008150,GO:0008152,GO:0031323,GO:…
Posoc05g06310		-2.52292	-2.33018	Q0WRW8	Cytochrome b561 and DOMON domain-containing protein At3g07570 (Protein b561A.tha11)	integral component of membrane [GO:0016021]; metal ion binding [GO:0046872]	GO:0016021; GO:0046872	GO:0005488,GO:0000000,GO:0043169,GO:0110165,GO:0016020,GO:0005575,GO:0031224,GO:0003674,GO:0043167
Posoc05g12940		-1.50961		-	-	-	-	-
Posoc04g09960		-2.57005		Q8RUN2	Cytokinin riboside 5'-monophosphate phosphoribohydrolase LOG1 (EC 3.2.2.n1) (Protein LONELY GUY 1)	cytosol [GO:0005829]; nucleus [GO:0005634]; hydrolase activity, hydrolyzing N-glycosyl compounds [GO:0016799]; N6-(Delta2-isopentenyl)-adenosine 5'-monophosphate phosphoribohydrolase activity [GO:0102682]; cytokinin biosynthetic process [GO:0009691]	GO:0005634; GO:0005829; GO:0009691; GO:0016799; GO:0102682	GO:0000000,GO:0010817,GO:0034754,GO:0009987,GO:0006725,GO:0005575,GO:0042445,GO:0044237,GO:0042446,GO:0046483,GO:0016787,GO:0110165,GO:0008150,GO:0006807,GO:0008152,GO:0044249,GO:0071704,GO:0009690,GO:0043226,GO:0003674,GO:0043227,GO:0009308,GO:0043229,GO:0016798,GO:0043231,GO:1901564,GO:0009058,GO:0005737,GO:0065007,GO:0003824,GO:0065008,GO:0005622
Posoc06g09150		-1.93941	-3.25185	Q9SZN7	Heavy metal-associated isoprenylated plant protein 26 (AtHIP26) (AtHIPP26) (Farnesylated protein 6) (AtFP6)	nuclear membrane [GO:0031965]; plasma membrane [GO:0005886]; plasmodesma [GO:0009506]; cadmium ion binding [GO:0046870]; copper ion binding [GO:0005507]; lead ion binding [GO:0032791]; heat acclimation [GO:0010286]	GO:0005507; GO:0005886; GO:0009506; GO:0010286; GO:0031965; GO:0032791; GO:0046870	GO:0009408,GO:0000000,GO:0046914,GO:0005634,GO:0005635,GO:0055044,GO:0005575,GO:0071944,GO:0070161,GO:0050896,GO:0016020,GO:0110165,GO:0008150,GO:0005911,GO:0046872,GO:0012505,GO:0043226,GO:0003674,GO:0043227,GO:0009628,GO:0043229,GO:0031967,GO:0043167,GO:0043231,GO:0043169,GO:0006950,GO:0030054,GO:0031975,GO:0005488,GO:0031090,GO:0009266,GO:0005622
Posoc03g12150		-1.69104	-2.3273	-	-	-	-	-
Posoc01g16470			-3.16081	-	-	-	-	-
Posoc02g11200			-2.78939	P93680	Endochitinase (EC 3.2.1.14) (Allergen Pers a 1) (Allergen Prs a 1) (Chitin-binding avocado protein) (CBAP) (Class I chitinase) (PaI1) (allergen Pers a 1.0101)	chitin binding [GO:0008061]; chitinase activity [GO:0004568]; endochitinase activity [GO:0008843]; cell wall macromolecule catabolic process [GO:0016998]; chitin catabolic process [GO:0006032]; defense response to fungus [GO:0050832]; polysaccharide catabolic process [GO:0000272]	GO:0000272; GO:0004568; GO:0006032; GO:0008061; GO:0008843; GO:0016998; GO:0050832	GO:0000000,GO:0071554,GO:0044419,GO:0009987,GO:0044036,GO:0009605,GO:0006022,GO:0043207,GO:0009607,GO:0004553,GO:0006026,GO:0046348,GO:1901072,GO:1901136,GO:0044237,GO:0006030,GO:0044238,GO:0050896,GO:1901071,GO:1901135,GO:0016787,GO:0009620,GO:0097367,GO:0008150,GO:0005975,GO:0006807,GO:0005976,GO:0044248,GO:0006040,GO:0008152,GO:0071704,GO:1901575,GO:0003674,GO:0016798,GO:1901565,GO:0009056,GO:…
Posoc01g12120				-	-	-	-	-
Posoc07g06670			-4.05905	Q9LW48	Ethylene-responsive transcription factor 5 (Ethylene-responsive element-binding factor 4) (EREBP-4) (Ethylene-responsive element-binding factor 5 homolog) (NsERF4)	nucleus [GO:0005634]; DNA binding [GO:0003677]; DNA-binding transcription factor activity [GO:0003700]; defense response [GO:0006952]; ethylene-activated signaling pathway [GO:0009873]	GO:0003677; GO:0003700; GO:0005634; GO:0006952; GO:0009873	GO:0000000,GO:0009987,GO:0051716,GO:0097159,GO:0071495,GO:0005575,GO:0071369,GO:0140110,GO:0023052,GO:0071310,GO:0050896,GO:0110165,GO:0008150,GO:0003674,GO:0043226,GO:0009755,GO:0043227,GO:0003676,GO:0043229,GO:0043231,GO:0000160,GO:0035556,GO:0050789,GO:0006950,GO:0032870,GO:0070887,GO:0050794,GO:0042221,GO:1901363,GO:0065007,GO:0005488,GO:0010033,GO:0007154,GO:0005622,GO:0009719,GO:0009723,GO:…
Posoc01g16530		-2.58449	-2.63508	Q38967	Amino acid permease 2 (Amino acid transporter AAP2)	integral component of plasma membrane [GO:0005887]; plasma membrane [GO:0005886]; symporter activity [GO:0015293]; acidic amino acid transport [GO:0015800]; amino acid transport [GO:0006865]; neutral amino acid transport [GO:0015804]; phloem loading [GO:0110126]	GO:0005886; GO:0005887; GO:0006865; GO:0015293; GO:0015800; GO:0015804; GO:0110126	GO:0000000,GO:0003008,GO:0003013,GO:0005575,GO:0071944,GO:0022857,GO:0003018,GO:0016020,GO:0022804,GO:0110165,GO:0016021,GO:0008150,GO:0071702,GO:0071705,GO:0006810,GO:0003674,GO:0005215,GO:0051234,GO:0015849,GO:0051179,GO:0032501,GO:0031224,GO:0010232,GO:0010233,GO:0031226,GO:0015291
Posoc10g07770			-4.33407	Q9LW49	Ethylene-responsive transcription factor 4 (Ethylene-responsive element-binding factor 3) (EREBP-3) (Ethylene-responsive element-binding factor 4 homolog) (NsERF3)	nucleus [GO:0005634]; DNA binding [GO:0003677]; DNA-binding transcription factor activity [GO:0003700]; defense response [GO:0006952]; ethylene-activated signaling pathway [GO:0009873]	GO:0003677; GO:0003700; GO:0005634; GO:0006952; GO:0009873	GO:0000000,GO:0009987,GO:0051716,GO:0097159,GO:0071495,GO:0005575,GO:0071369,GO:0140110,GO:0023052,GO:0071310,GO:0050896,GO:0110165,GO:0008150,GO:0003674,GO:0043226,GO:0009755,GO:0043227,GO:0003676,GO:0043229,GO:0043231,GO:0000160,GO:0035556,GO:0050789,GO:0006950,GO:0032870,GO:0070887,GO:0050794,GO:0042221,GO:1901363,GO:0065007,GO:0005488,GO:0010033,GO:0007154,GO:0005622,GO:0009719,GO:0009723,GO:…
Posoc05g04120				Q8RZV7	Leucine-rich repeat receptor protein kinase MSP1 (EC 2.7.11.1) (Protein MULTIPLE SPOROCYTE 1)	integral component of membrane [GO:0016021]; plasma membrane [GO:0005886]; ATP binding [GO:0005524]; protein serine kinase activity [GO:0106310]; protein serine/threonine kinase activity [GO:0004674]; protein threonine kinase activity [GO:0106311]; anther wall tapetum development [GO:0048658]; megasporogenesis [GO:0009554]; microsporogenesis [GO:0009556]	GO:0004674; GO:0005524; GO:0005886; GO:0009554; GO:0009556; GO:0016021; GO:0048658; GO:0106310; GO:0106311	GO:0000000,GO:0022402,GO:0009987,GO:0000003,GO:0016772,GO:0016773,GO:0097159,GO:0071944,GO:0007049,GO:0048653,GO:0022414,GO:0061458,GO:0016020,GO:0043934,GO:0043167,GO:0043168,GO:0000166,GO:0032553,GO:0032555,GO:0016301,GO:1901363,GO:0032559,GO:0017076,GO:0009908,GO:0048437,GO:0048438,GO:0035639,GO:0048443,GO:0048827,GO:0003006,GO:0009791,GO:0004672,GO:0140096,GO:0090567,GO:0005575,GO:0099402,GO:…
Posoc01g12570		-2.59474	-3.30011	A2WZ60	Protein IRON-RELATED TRANSCRIPTION FACTOR 2 (OsIRO2)	nucleus [GO:0005634]; DNA binding [GO:0003677]; DNA-binding transcription factor activity [GO:0003700]; protein dimerization activity [GO:0046983]; ethylene-activated signaling pathway [GO:0009873]; positive regulation of siderophore biosynthetic process [GO:1900706]; positive regulation of transcription, DNA-templated [GO:0045893]; regulation of ethylene-activated signaling pathway [GO:0010104];…	GO:0003677; GO:0003700; GO:0005634; GO:0006355; GO:0006357; GO:0009873; GO:0010104; GO:0045893; GO:0046685; GO:0046686; GO:0046983; GO:0071731; GO:1900706; GO:1990641	GO:0000000,GO:0009987,GO:0051716,GO:0044550,GO:0032774,GO:0009991,GO:0023051,GO:0023052,GO:0019219,GO:0009237,GO:1901576,GO:0019222,GO:0071704,GO:0009755,GO:0043043,GO:0019748,GO:0006950,GO:1901360,GO:1901363,GO:1901362,GO:0010033,GO:0010035,GO:0051252,GO:0010038,GO:0051254,GO:0010556,GO:0010557,GO:1900376,GO:1902680,GO:0006725,GO:1900378,GO:0071495,GO:0140110,GO:0034641,GO:0043603,GO:0110165,GO:…
Posoc08g04010	2.41728			Q9LNR3	Lipoxygenase 3, chloroplastic (AtLOX3) (EC 1.13.11.12)	chloroplast [GO:0009507]; linoleate 13S-lipoxygenase activity [GO:0016165]; metal ion binding [GO:0046872]; oxidoreductase activity, acting on single donors with incorporation of molecular oxygen, incorporation of two atoms of oxygen [GO:0016702]; anther dehiscence [GO:0009901]; anther development [GO:0048653]; fatty acid biosynthetic process [GO:0006633]; lipid oxidation [GO:0034440]; oxylipin b…	GO:0006633; GO:0009507; GO:0009555; GO:0009611; GO:0009620; GO:0009644; GO:0009753; GO:0009901; GO:0016165; GO:0016702; GO:0031408; GO:0034440; GO:0046872; GO:0048653; GO:0080086	GO:0000000,GO:0044419,GO:0000003,GO:0009987,GO:0009605,GO:0009607,GO:0072330,GO:0051213,GO:0022414,GO:0070542,GO:0061458,GO:0032787,GO:1901576,GO:1901700,GO:0071704,GO:0009628,GO:0043167,GO:0043169,GO:0008610,GO:0006950,GO:0019752,GO:0009642,GO:0009900,GO:0043436,GO:0031407,GO:0010033,GO:0030258,GO:0009908,GO:0048437,GO:0016053,GO:0048438,GO:0046394,GO:0048443,GO:0048827,GO:0016701,GO:0003006,GO:…
Posoc10g04420		-2.70026		Q42563	Adenine phosphoribosyltransferase 2 (APRT 2) (AtAPT2) (EC 2.4.2.7)	cytosol [GO:0005829]; Golgi apparatus [GO:0005794]; plasma membrane [GO:0005886]; adenine phosphoribosyltransferase activity [GO:0003999]; phosphate ion transmembrane transporter activity [GO:0015114]; adenine salvage [GO:0006168]; AMP salvage [GO:0044209]; purine ribonucleoside salvage [GO:0006166]	GO:0003999; GO:0005794; GO:0005829; GO:0005886; GO:0006166; GO:0006168; GO:0015114; GO:0044209	GO:0000000,GO:0006144,GO:0046083,GO:0009987,GO:0046084,GO:0032261,GO:0071944,GO:0006163,GO:0006164,GO:1901576,GO:0006167,GO:0071704,GO:0046112,GO:0042278,GO:0090407,GO:0009259,GO:0009260,GO:1901360,GO:0055086,GO:1901362,GO:0046128,GO:0046129,GO:0046390,GO:0008509,GO:1901657,GO:0006725,GO:1901659,GO:0072521,GO:0022857,GO:0072522,GO:1901137,GO:0034641,GO:1901135,GO:0110165,GO:0043094,GO:0043096,GO:…
Posoc02g31360		-1.59154	-2.42062	Q8W5R5	Kinesin-like protein KIN-7D, mitochondrial (Mitochondria-targeted kinesin-related protein 2)	kinesin complex [GO:0005871]; microtubule [GO:0005874]; mitochondrion [GO:0005739]; ATP binding [GO:0005524]; ATP-dependent microtubule motor activity [GO:1990939]; metal ion binding [GO:0046872]; microtubule binding [GO:0008017]; microtubule motor activity [GO:0003777]; microtubule-based movement [GO:0007018]; regulation of defense response [GO:0031347]	GO:0003777; GO:0005524; GO:0005739; GO:0005871; GO:0005874; GO:0007018; GO:0008017; GO:0031347; GO:0046872; GO:1990939	GO:0000000,GO:0009987,GO:0097159,GO:0080134,GO:0099081,GO:0099080,GO:0005515,GO:0015630,GO:0015631,GO:0008092,GO:0043167,GO:0043168,GO:0043169,GO:0006950,GO:0000166,GO:0006952,GO:0032553,GO:0032555,GO:1901363,GO:0032559,GO:0017076,GO:0035639,GO:0099513,GO:0099512,GO:0003774,GO:0048583,GO:0005575,GO:1901265,GO:0050896,GO:0110165,GO:0008150,GO:0097367,GO:0003674,GO:0030554,GO:0043226,GO:0043227,GO:…
Posoc03g12140				Q64FQ2	Protein kinase PINOID 2 (EC 2.7.11.1) (Protein kinase AGC1-10)	cytoplasm [GO:0005737]; nucleus [GO:0005634]; plasma membrane [GO:0005886]; ATP binding [GO:0005524]; kinase activity [GO:0016301]; protein serine kinase activity [GO:0106310]; protein serine/threonine kinase activity [GO:0004674]; protein threonine kinase activity [GO:0106311]; auxin-activated signaling pathway [GO:0009734]; cotyledon development [GO:0048825]; protein phosphorylation [GO:0006468]	GO:0004674; GO:0005524; GO:0005634; GO:0005737; GO:0005886; GO:0006468; GO:0009734; GO:0016301; GO:0048825; GO:0106310; GO:0106311	GO:0000000,GO:0009987,GO:0000003,GO:0016772,GO:0051716,GO:0016773,GO:0009733,GO:0097159,GO:0071944,GO:0006793,GO:0006796,GO:0023052,GO:0022414,GO:0071310,GO:0061458,GO:0016020,GO:0043412,GO:0006807,GO:0071704,GO:0009755,GO:0043167,GO:0043168,GO:0043170,GO:0000166,GO:0032553,GO:0010154,GO:0032555,GO:1901363,GO:0032559,GO:0010033,GO:0017076,GO:0016310,GO:0035639,GO:0048827,GO:0048316,GO:0003006,GO:…
Posoc04g08370			-3.77798	Q96289	Zinc finger protein ZAT10 (Salt-tolerance zinc finger)	nucleus [GO:0005634]; DNA-binding transcription factor activity [GO:0003700]; metal ion binding [GO:0046872]; sequence-specific DNA binding [GO:0043565]; transcription cis-regulatory region binding [GO:0000976]; cellular response to hypoxia [GO:0071456]; multicellular organism growth [GO:0035264]; negative regulation of transcription, DNA-templated [GO:0045892]; photoprotection [GO:0010117]; phot…	GO:0000976; GO:0003700; GO:0005634; GO:0006979; GO:0009409; GO:0009414; GO:0009611; GO:0009644; GO:0009651; GO:0009737; GO:0010117; GO:0010200; GO:0015979; GO:0035264; GO:0043565; GO:0045892; GO:0046872; GO:0071456	GO:0000000,GO:0010243,GO:0009987,GO:0051716,GO:0032774,GO:0033554,GO:0019219,GO:1901576,GO:0019222,GO:0097305,GO:0071704,GO:0071453,GO:0006950,GO:0001067,GO:1901360,GO:1901363,GO:1901362,GO:0010033,GO:0009266,GO:0010035,GO:0051252,GO:0051253,GO:0006970,GO:0010556,GO:0010558,GO:0006725,GO:0040007,GO:1902679,GO:0140110,GO:0001101,GO:0034641,GO:0070482,GO:0110165,GO:0003674,GO:0031323,GO:0003676,GO:…
Posoc02g17610		-2.37964	-2.66615	Q9FMC8	Transcription repressor OFP13 (Ovate family protein 13) (AtOFP13)	nucleus [GO:0005634]; negative regulation of transcription, DNA-templated [GO:0045892]	GO:0005634; GO:0045892	GO:0000000,GO:0009987,GO:0032774,GO:0048519,GO:0048523,GO:1903507,GO:1903506,GO:0019219,GO:0046483,GO:1901576,GO:0019222,GO:0006807,GO:0071704,GO:0009889,GO:0043170,GO:0009890,GO:0009892,GO:1901360,GO:1901362,GO:0051252,GO:0051253,GO:0010556,GO:0010558,GO:0090304,GO:0006725,GO:0016070,GO:0005575,GO:1902679,GO:0044237,GO:0044238,GO:0006351,GO:0034641,GO:0018130,GO:0006355,GO:0110165,GO:0008150,GO:…
Posoc05g12890				-	-	-	-	-
Posoc05g03370	1.69018	-1.95239		Q9L7Q2	Zinc metalloprotease ZmpB (EC 3.4.24.-)	cell surface [GO:0009986]; cell wall [GO:0005618]; extracellular region [GO:0005576]; integral component of membrane [GO:0016021]; metalloendopeptidase activity [GO:0004222]; zinc ion binding [GO:0008270]	GO:0004222; GO:0005576; GO:0005618; GO:0008270; GO:0009986; GO:0016021	GO:0000000,GO:0043169,GO:0046914,GO:0140096,GO:0005575,GO:0030312,GO:0071944,GO:0008233,GO:0008237,GO:0004175,GO:0003824,GO:0005488,GO:0016787,GO:0110165,GO:0016020,GO:0031224,GO:0046872,GO:0003674,GO:0043167
Posoc09g05680				Q9SSM3	Jacalin-related lectin 19	carbohydrate binding [GO:0030246]	GO:0030246	GO:0005488,GO:0000000,GO:0003674
Posoc04g15890				Q9M1S3	Probable RNA-binding protein ARP1 (ABA-regulated RNA-binding protein 1)	nucleus [GO:0005634]; mRNA binding [GO:0003729]; regulation of seed germination [GO:0010029]; response to abscisic acid [GO:0009737]; response to salt stress [GO:0009651]; response to water deprivation [GO:0009414]	GO:0003729; GO:0005634; GO:0009414; GO:0009651; GO:0009737; GO:0010029	GO:0000000,GO:0048580,GO:2000026,GO:0097159,GO:0009415,GO:0005575,GO:0033993,GO:0003723,GO:0001101,GO:0050896,GO:0110165,GO:0008150,GO:0097305,GO:0048856,GO:1901700,GO:0043226,GO:0003674,GO:0043227,GO:0003676,GO:0009628,GO:0043229,GO:0043231,GO:0050789,GO:0006950,GO:0051239,GO:0050793,GO:0007275,GO:0042221,GO:0090351,GO:1901363,GO:0065007,GO:1900140,GO:0005488,GO:0010033,GO:0010035,GO:0009845,GO:…
Posoc06g18620			-1.70785	P92934	Amino acid permease 6 (Amino acid transporter AAP6)	integral component of membrane [GO:0016021]; plasma membrane [GO:0005886]; acidic amino acid transmembrane transporter activity [GO:0015172]; neutral amino acid transmembrane transporter activity [GO:0015175]; symporter activity [GO:0015293]; aspartate transmembrane transport [GO:0015810]; tryptophan transport [GO:0015827]	GO:0005886; GO:0015172; GO:0015175; GO:0015293; GO:0015810; GO:0015827; GO:0016021	GO:0000000,GO:0015171,GO:0009987,GO:0003333,GO:0005575,GO:0071944,GO:0022857,GO:1903825,GO:0006865,GO:1905039,GO:0016020,GO:0110165,GO:0022804,GO:0008150,GO:0071702,GO:0071705,GO:0006810,GO:0003674,GO:0006811,GO:0006812,GO:0046942,GO:0005342,GO:0015711,GO:0046943,GO:0005215,GO:0098656,GO:0051234,GO:0006820,GO:0015849,GO:0051179,GO:0034220,GO:0055085,GO:0006835,GO:0015800,GO:0031224,GO:0015801,GO:…
Posoc01g07840				Q9LFD5	Binding partner of ACD11 1	plasma membrane [GO:0005886]; plastid [GO:0009536]; RNA binding [GO:0003723]; defense response to fungus [GO:0050832]; negative regulation of plant-type hypersensitive response [GO:0034051]	GO:0003723; GO:0005886; GO:0009536; GO:0034051; GO:0050832	GO:0045824,GO:0000000,GO:0034050,GO:0044419,GO:0009987,GO:0060548,GO:0051716,GO:0009605,GO:0080135,GO:0097159,GO:0080134,GO:0009607,GO:0048519,GO:0071944,GO:0048523,GO:0002831,GO:0002832,GO:0033554,GO:0009620,GO:0016020,GO:0009626,GO:0008219,GO:0045087,GO:0045088,GO:0006950,GO:0006952,GO:0006955,GO:1901363,GO:0043067,GO:0043069,GO:0010941,GO:0005575,GO:0043207,GO:0048583,GO:0002376,GO:0048585,GO:…
Posoc04g00330				-	-	-	-	-
Posoc02g14020			-2.57671	-	-	-	-	-
Posoc07g14210	2.36299			Q42580	Peroxidase 21 (Atperox P21) (EC 1.11.1.7) (ATP2a/ATP2b) (PRXR5)	cytosol [GO:0005829]; plant-type cell wall [GO:0009505]; plasmodesma [GO:0009506]; heme binding [GO:0020037]; metal ion binding [GO:0046872]; peroxidase activity [GO:0004601]; defense response to fungus [GO:0050832]; hydrogen peroxide catabolic process [GO:0042744]; response to oxidative stress [GO:0006979]; rhythmic process [GO:0048511]	GO:0004601; GO:0005829; GO:0006979; GO:0009505; GO:0009506; GO:0020037; GO:0042744; GO:0046872; GO:0048511; GO:0050832	GO:0000000,GO:0044419,GO:0009987,GO:0055044,GO:0009605,GO:0097159,GO:0005575,GO:0043207,GO:0009607,GO:0071944,GO:0044237,GO:0070161,GO:0050896,GO:0072593,GO:0016209,GO:0009620,GO:0110165,GO:0008150,GO:0005911,GO:0044248,GO:0008152,GO:0003674,GO:0043167,GO:0009056,GO:0043169,GO:0006950,GO:0030054,GO:0006952,GO:0030312,GO:0005737,GO:0016491,GO:0016684,GO:1901363,GO:0098542,GO:0005488,GO:0003824,GO:…
Posoc04g18090		-5.21004	-2.58198	Q8L8T7	Cold-regulated protein 27	nucleus [GO:0005634]; negative regulation of transcription, DNA-templated [GO:0045892]; regulation of circadian rhythm [GO:0042752]; regulation of photoperiodism, flowering [GO:2000028]; response to abscisic acid [GO:0009737]; response to absence of light [GO:0009646]; response to blue light [GO:0009637]; response to cold [GO:0009409]; response to karrikin [GO:0080167]; response to red light [GO:…	GO:0005634; GO:0009409; GO:0009615; GO:0009637; GO:0009646; GO:0009737; GO:0010114; GO:0010228; GO:0042752; GO:0045892; GO:0048511; GO:0080167; GO:2000028	GO:0000000,GO:0000003,GO:0009987,GO:0032774,GO:0061458,GO:0019219,GO:1901576,GO:0019222,GO:0097305,GO:0071704,GO:0006950,GO:1901360,GO:1901362,GO:0010033,GO:0009266,GO:0051252,GO:0051253,GO:0010556,GO:0010558,GO:0009791,GO:0006725,GO:1902679,GO:0034641,GO:0110165,GO:0048731,GO:0031323,GO:0031324,GO:0031326,GO:0034654,GO:0060255,GO:0031327,GO:0009314,GO:0009058,GO:0009059,GO:0050789,GO:0050794,GO:…
Posoc09g08300		-1.97521	-1.83247	Q9FLW9	Plastidial pyruvate kinase 2 (PKp2) (EC 2.7.1.40) (Plastidial pyruvate kinase 1) (PKP1) (Pyruvate kinase III) (Pyruvate kinase isozyme B1, chloroplastic) (PKP-BETA1) (Plastidic pyruvate kinase beta subunit 1)	chloroplast [GO:0009507]; chloroplast stroma [GO:0009570]; cytoplasm [GO:0005737]; mitochondrion [GO:0005739]; ATP binding [GO:0005524]; kinase activity [GO:0016301]; magnesium ion binding [GO:0000287]; potassium ion binding [GO:0030955]; pyruvate kinase activity [GO:0004743]; fatty acid biosynthetic process [GO:0006633]; glycolytic process [GO:0006096]; lipid metabolic process [GO:0006629]; resp…	GO:0000287; GO:0004743; GO:0005524; GO:0005737; GO:0005739; GO:0006096; GO:0006629; GO:0006633; GO:0009507; GO:0009570; GO:0010431; GO:0016301; GO:0030955; GO:0046686; GO:0048316	GO:0000000,GO:0000003,GO:0009987,GO:0071695,GO:0061458,GO:0032787,GO:0006163,GO:1901576,GO:0006165,GO:0046872,GO:0071704,GO:1901575,GO:0019752,GO:0032553,GO:0032555,GO:0009259,GO:1901360,GO:1901363,GO:0055086,GO:0032559,GO:0010035,GO:0010038,GO:0035639,GO:0046394,GO:0009532,GO:0009791,GO:0009536,GO:0006725,GO:0072521,GO:0034641,GO:1901135,GO:0110165,GO:0097367,GO:0005975,GO:0030554,GO:0003674,GO:…
Posoc01g24090				Q93Z00	Transcription factor TCP14 (AtTCP14)	nucleus [GO:0005634]; DNA-binding transcription factor activity [GO:0003700]; sequence-specific DNA binding [GO:0043565]; transcription cis-regulatory region binding [GO:0000976]; inflorescence development [GO:0010229]; regulation of defense response [GO:0031347]; regulation of seed germination [GO:0010029]; regulation of transcription, DNA-templated [GO:0006355]; response to abscisic acid [GO:00…	GO:0000976; GO:0003700; GO:0005634; GO:0006355; GO:0009735; GO:0009737; GO:0009739; GO:0010029; GO:0010229; GO:0031347; GO:0043565	GO:0000000,GO:0000003,GO:0009987,GO:2000026,GO:0097159,GO:0032774,GO:0080134,GO:0022414,GO:1903506,GO:0061458,GO:0019219,GO:0046483,GO:1901576,GO:0019222,GO:0006807,GO:0097305,GO:1901700,GO:0071704,GO:0009889,GO:0043170,GO:0006950,GO:0051239,GO:0006952,GO:0001067,GO:1990837,GO:1901360,GO:1901363,GO:1901362,GO:0010033,GO:0051252,GO:0010556,GO:0003006,GO:0009791,GO:0090304,GO:0048580,GO:0006725,GO:…
Posoc06g17680				-	-	-	-	-
Posoc03g23930			-2.78068	Q93WU9	Probable WRKY transcription factor 51 (WRKY DNA-binding protein 51)	nucleus [GO:0005634]; DNA-binding transcription factor activity [GO:0003700]; sequence-specific DNA binding [GO:0043565]; defense response to bacterium [GO:0042742]; defense response to fungus [GO:0050832]; jasmonic acid mediated signaling pathway [GO:0009867]	GO:0003700; GO:0005634; GO:0009867; GO:0042742; GO:0043565; GO:0050832	GO:0000000,GO:0044419,GO:0009987,GO:0051716,GO:0009605,GO:0097159,GO:0009607,GO:0023052,GO:0071310,GO:0070542,GO:0009617,GO:0009620,GO:1901701,GO:0009753,GO:1901700,GO:0009755,GO:0006950,GO:0006952,GO:1901363,GO:0010033,GO:0071495,GO:0043207,GO:0005575,GO:0033993,GO:0140110,GO:0050896,GO:0110165,GO:0008150,GO:0003674,GO:0043226,GO:0043227,GO:0003676,GO:0003677,GO:0043229,GO:0043231,GO:0071395,GO:…
Posoc07g05300				A7PZL3	Probable polygalacturonase (PG) (EC 3.2.1.15) (Pectinase)	integral component of membrane [GO:0016021]; polygalacturonase activity [GO:0004650]; carbohydrate metabolic process [GO:0005975]	GO:0004650; GO:0005975; GO:0016021	GO:0000000,GO:0005575,GO:0004553,GO:0044238,GO:0003824,GO:0016787,GO:0110165,GO:0016020,GO:0008150,GO:0031224,GO:0008152,GO:0071704,GO:0003674,GO:0016798
Posoc02g17120			-3.22863	Q9LVE0	Protein NRT1/ PTR FAMILY 6.4 (AtNPF6.4) (Nitrate transporter 1.3)	cytosol [GO:0005829]; integral component of membrane [GO:0016021]; nitrate transmembrane transporter activity [GO:0015112]; symporter activity [GO:0015293]; nitrate assimilation [GO:0042128]; response to nitrate [GO:0010167]	GO:0005829; GO:0010167; GO:0015112; GO:0015293; GO:0016021; GO:0042128	GO:0000000,GO:0006082,GO:0009987,GO:0071941,GO:0005575,GO:0022857,GO:0044237,GO:0042126,GO:0050896,GO:0110165,GO:0016020,GO:0022804,GO:0015318,GO:0008150,GO:0006807,GO:0008152,GO:1901700,GO:0071704,GO:0003674,GO:1901698,GO:0005215,GO:0015075,GO:0005737,GO:0043436,GO:0042221,GO:0010035,GO:0005622,GO:0031224,GO:0044281,GO:0015291,GO:0008509,GO:0015103,GO:2001057
Posoc04g12530				Q8LBH2	Putative clathrin assembly protein At2g01600	clathrin-coated pit [GO:0005905]; clathrin-coated vesicle [GO:0030136]; Golgi apparatus [GO:0005794]; mitochondrion [GO:0005739]; plasma membrane [GO:0005886]; 1-phosphatidylinositol binding [GO:0005545]; clathrin binding [GO:0030276]; clathrin heavy chain binding [GO:0032050]; phosphatidylinositol-4,5-bisphosphate binding [GO:0005546]; SNARE binding [GO:0000149]; clathrin coat assembly [GO:00482…	GO:0000149; GO:0005545; GO:0005546; GO:0005739; GO:0005794; GO:0005886; GO:0005905; GO:0006900; GO:0030136; GO:0030276; GO:0032050; GO:0048268; GO:0072583	GO:0016192,GO:1901981,GO:0000000,GO:0009987,GO:1902936,GO:0005575,GO:0071944,GO:0005515,GO:0022607,GO:0035091,GO:0016020,GO:0110165,GO:0006996,GO:0008150,GO:0012505,GO:0006810,GO:0043226,GO:0003674,GO:0043227,GO:0043229,GO:0043933,GO:0043231,GO:0098590,GO:0043167,GO:0043168,GO:0061024,GO:0008289,GO:0071840,GO:0051234,GO:0005543,GO:0005737,GO:0065003,GO:0016043,GO:0051179,GO:0097708,GO:0031982,GO:…
Posoc04g23690		-3.04518	-1.73744	-	-	-	-	-
Posoc01g32050	-1.93642		-4.36047	Q39644	Late embryogenesis abundant protein Lea5	-	-	-
Posoc09g07380				Q9ZSY8	Auxin-responsive protein IAA27 (Auxin-induced protein 27) (Indoleacetic acid-induced protein 27) (Phytochrome-associated protein 2)	nucleus [GO:0005634]; DNA-binding transcription factor activity [GO:0003700]; identical protein binding [GO:0042802]; transcription cis-regulatory region binding [GO:0000976]; auxin-activated signaling pathway [GO:0009734]; response to auxin [GO:0009733]	GO:0000976; GO:0003700; GO:0005634; GO:0009733; GO:0009734; GO:0042802	GO:0000000,GO:0009987,GO:0071365,GO:0051716,GO:0097159,GO:0071495,GO:0005575,GO:0005515,GO:0140110,GO:0023052,GO:0071310,GO:0050896,GO:0110165,GO:0008150,GO:0003674,GO:0043226,GO:0009755,GO:0043227,GO:0003676,GO:0043229,GO:0003677,GO:0043231,GO:0050789,GO:0032870,GO:0070887,GO:0003690,GO:0050794,GO:0001067,GO:1990837,GO:0043565,GO:0042221,GO:1901363,GO:0065007,GO:0005488,GO:0010033,GO:0007154,GO:…
Posoc02g17580		-2.23932	-2.06677	Q7XR88	Salt tolerance receptor-like cytoplasmic kinase 1 (EC 2.7.12.1) (Receptor-like cytoplasmic kinase 154) (OsRLCK154)	plasma membrane [GO:0005886]; ATP binding [GO:0005524]; protein self-association [GO:0043621]; protein serine kinase activity [GO:0106310]; protein serine/threonine/tyrosine kinase activity [GO:0004712]; protein threonine kinase activity [GO:0106311]; protein tyrosine kinase activity [GO:0004713]; transmembrane receptor protein tyrosine kinase activity [GO:0004714]; peptidyl-tyrosine phosphorylat…	GO:0004712; GO:0004713; GO:0004714; GO:0005524; GO:0005886; GO:0006468; GO:0006979; GO:0009409; GO:0009414; GO:0009651; GO:0010310; GO:0018108; GO:0043621; GO:0106310; GO:0106311; GO:1901000; GO:1902074; GO:1902882	GO:0000000,GO:0009987,GO:0016772,GO:0016773,GO:0097159,GO:0080134,GO:0038023,GO:0071944,GO:0006793,GO:0005515,GO:0006796,GO:0072593,GO:0018193,GO:0016020,GO:0043412,GO:0019222,GO:0006807,GO:0004888,GO:1901700,GO:0071704,GO:0009628,GO:0043167,GO:0043168,GO:0043170,GO:0018212,GO:0006950,GO:0000166,GO:0032553,GO:0032555,GO:0016301,GO:1901363,GO:0032559,GO:0009266,GO:0010035,GO:0017076,GO:0016310,GO:…
Posoc09g11520		-1.71974	-2.71651	Q9M8L2	F-box/kelch-repeat protein At1g80440	cytosol [GO:0005829]; SCF ubiquitin ligase complex [GO:0019005]; negative regulation of cytokinin-activated signaling pathway [GO:0080037]; regulation of phenylpropanoid metabolic process [GO:2000762]	GO:0005829; GO:0019005; GO:0080037; GO:2000762	GO:0000000,GO:0009987,GO:1902494,GO:0051716,GO:0048519,GO:0009735,GO:0009736,GO:0023051,GO:0048523,GO:0023052,GO:0071310,GO:0023057,GO:0019222,GO:0010646,GO:0000151,GO:0010648,GO:0071704,GO:0009755,GO:0019748,GO:0080036,GO:1901360,GO:0010033,GO:0043455,GO:1990234,GO:0006725,GO:0071495,GO:0005575,GO:0048583,GO:0048585,GO:0071368,GO:0044237,GO:0050896,GO:0110165,GO:0008150,GO:0008152,GO:0031323,GO:…
Posoc04g16990			-1.77057	-	-	-	-	-
Posoc04g05520			-3.52834	-	-	-	-	-
Posoc01g11460				-	-	-	-	-
Posoc08g13750		-2.11188	-2.74741	Q9LV04	Probable plastid-lipid-associated protein 14, chloroplastic (AtPap14) (Fibrillin-11) (OBP3-responsive protein 1)	chloroplast [GO:0009507]; mediator complex [GO:0016592]; nucleus [GO:0005634]; ATP binding [GO:0005524]; cyclin-dependent protein serine/threonine kinase activity [GO:0004693]; RNA polymerase II CTD heptapeptide repeat kinase activity [GO:0008353]; protein phosphorylation [GO:0006468]	GO:0004693; GO:0005524; GO:0005634; GO:0006468; GO:0008353; GO:0009507; GO:0016592	GO:0000000,GO:0009987,GO:0016772,GO:0016773,GO:0097159,GO:0006793,GO:0006796,GO:0043412,GO:0006807,GO:0071704,GO:0043167,GO:0043168,GO:0043170,GO:0000166,GO:0032553,GO:0032555,GO:0016301,GO:1901363,GO:0032559,GO:0017076,GO:0016310,GO:0035639,GO:0009536,GO:0004672,GO:0097472,GO:0004674,GO:0140096,GO:0005575,GO:1901265,GO:0044237,GO:0044238,GO:0019538,GO:0110165,GO:0097367,GO:0008150,GO:0008152,GO:…
Posoc07g14730		-2.20895		-	-	-	-	-
Posoc10g00530				A0A0P0X004	Cation-transporting ATPase HMA5 (EC 7.2.2.-) (Protein HEAVY METAL ATPASE 5) (OsHMA5)	integral component of membrane [GO:0016021]; plasma membrane [GO:0005886]; ATP binding [GO:0005524]; copper ion binding [GO:0005507]; P-type divalent copper transporter activity [GO:0043682]; response to toxic substance [GO:0009636]	GO:0005507; GO:0005524; GO:0005886; GO:0009636; GO:0016021; GO:0043682	GO:0000000,GO:0046914,GO:0042626,GO:0046915,GO:0140358,GO:0008324,GO:0022853,GO:0097159,GO:0005575,GO:0071944,GO:0022857,GO:1901265,GO:0050896,GO:0016020,GO:0110165,GO:0022804,GO:0015318,GO:0008150,GO:0097367,GO:0046872,GO:0046873,GO:0030554,GO:0003674,GO:0043167,GO:0005215,GO:0043168,GO:0043169,GO:0015075,GO:0000166,GO:0015399,GO:0032553,GO:0022890,GO:0032555,GO:0042221,GO:0015662,GO:1901363,GO:…
Posoc03g09100				Q6F4F5	Cytochrome P450 724B1 (EC 1.14.-.-) (Dwarf protein 11) (OsDWARF11)	integral component of membrane [GO:0016021]; ferric iron binding [GO:0008199]; heme binding [GO:0020037]; monooxygenase activity [GO:0004497]; oxidoreductase activity [GO:0016491]; oxidoreductase activity, acting on paired donors, with incorporation or reduction of molecular oxygen [GO:0016705]; brassinosteroid biosynthetic process [GO:0016132]; brassinosteroid homeostasis [GO:0010268]; cellular …	GO:0004497; GO:0006826; GO:0006879; GO:0007275; GO:0008199; GO:0009647; GO:0010268; GO:0016021; GO:0016125; GO:0016132; GO:0016491; GO:0016705; GO:0020037	GO:0016128,GO:0000000,GO:0016129,GO:0005506,GO:0016131,GO:0009987,GO:0097159,GO:0008202,GO:0019725,GO:0016020,GO:1901576,GO:0046872,GO:0071704,GO:0055065,GO:0006810,GO:0006811,GO:0006812,GO:0009628,GO:0043167,GO:0055072,GO:0043169,GO:0008610,GO:0051234,GO:0055076,GO:0006694,GO:0055080,GO:0000041,GO:0009642,GO:0055082,GO:1901617,GO:1901360,GO:0009646,GO:1901363,GO:1901362,GO:0055088,GO:0030001,GO:…
Posoc10g00940			-3.49386	Q9LSQ6	Calcium-binding protein PBP1 (KIC-related protein 2) (PINOID-binding protein 1)	calcium ion binding [GO:0005509]; cellular response to hypoxia [GO:0071456]; response to auxin [GO:0009733]	GO:0005509; GO:0009733; GO:0071456	GO:0000000,GO:0043169,GO:0001666,GO:0009987,GO:0051716,GO:0036293,GO:0036294,GO:0006950,GO:0070887,GO:0042221,GO:0050896,GO:0005488,GO:0010033,GO:0033554,GO:0070482,GO:0008150,GO:0009719,GO:0046872,GO:0003674,GO:0071453,GO:0009628,GO:0009725,GO:0043167
Posoc01g30250				Q5SMQ9	Auxin efflux carrier component 1a (OsPIN1a) (Auxin efflux carrier component 1) (OsPIN1) (Ethylene-insensitive root 1 homolog) (OsPIN1b)	auxin efflux carrier complex [GO:0009921]; endoplasmic reticulum [GO:0005783]; integral component of membrane [GO:0016021]; plasma membrane [GO:0005886]; auxin efflux transmembrane transporter activity [GO:0010329]; adventitious root development [GO:0048830]; auxin efflux [GO:0010315]; auxin homeostasis [GO:0010252]; auxin polar transport [GO:0009926]; auxin-activated signaling pathway [GO:000973…	GO:0005783; GO:0005886; GO:0009734; GO:0009921; GO:0009926; GO:0010252; GO:0010315; GO:0010329; GO:0016021; GO:0048830	GO:0000000,GO:0009987,GO:0051716,GO:0009733,GO:0071944,GO:0023051,GO:0023052,GO:0071310,GO:0016020,GO:0010646,GO:0006810,GO:0009755,GO:0080161,GO:0051234,GO:0055085,GO:0010928,GO:0010033,GO:0009914,GO:0010817,GO:0140352,GO:0071365,GO:0071495,GO:0005575,GO:0048583,GO:0022857,GO:0099402,GO:0050896,GO:0140115,GO:0110165,GO:0008150,GO:0048856,GO:0012505,GO:0043226,GO:0003674,GO:0043227,GO:0048731,GO:…
Posoc01g25400				-	-	-	-	-
Posoc05g11150				Q9SIT6	ABC transporter G family member 5 (ABC transporter ABCG.5) (AtABCG5) (White-brown complex homolog protein 5) (AtWBC5)	integral component of membrane [GO:0016021]; ATP binding [GO:0005524]; ATPase-coupled transmembrane transporter activity [GO:0042626]	GO:0005524; GO:0016021; GO:0042626	GO:0000000,GO:0097159,GO:0005575,GO:0022857,GO:1901265,GO:0022804,GO:0110165,GO:0016020,GO:0097367,GO:0003674,GO:0030554,GO:0043167,GO:0005215,GO:0043168,GO:0000166,GO:0015399,GO:0032553,GO:0032555,GO:1901363,GO:0032559,GO:0005488,GO:0140657,GO:0017076,GO:0035639,GO:0031224,GO:0036094
Posoc03g13770		-1.59453	-2.67412	-	-	-	-	-
Posoc03g09550			-1.5556	-	-	-	-	-
Posoc06g16100				-	-	-	-	-
Posoc08g09160				Q75HB1	Fe(2+) transport protein 1 (Fe(II) transport protein 1) (Iron-regulated transporter 1) (OsIRT1)	integral component of membrane [GO:0016021]; membrane [GO:0016020]; plasma membrane [GO:0005886]; zinc ion transmembrane transporter activity [GO:0005385]; cadmium ion transport [GO:0015691]; iron ion homeostasis [GO:0055072]; iron ion transport [GO:0006826]; zinc ion transmembrane transport [GO:0071577]; zinc ion transport [GO:0006829]	GO:0005385; GO:0005886; GO:0006826; GO:0006829; GO:0015691; GO:0016020; GO:0016021; GO:0055072; GO:0071577	GO:0000000,GO:0046915,GO:0009987,GO:0008324,GO:0005575,GO:0071944,GO:0022857,GO:0098771,GO:0110165,GO:0015318,GO:0008150,GO:0055065,GO:0046873,GO:0006810,GO:0003674,GO:0006811,GO:0006812,GO:0098655,GO:0005215,GO:0042592,GO:0051234,GO:0015075,GO:0055076,GO:0098660,GO:0098662,GO:0055080,GO:0000041,GO:0022890,GO:0051179,GO:0034220,GO:0055085,GO:0048878,GO:0065007,GO:0065008,GO:0030001,GO:0050801,GO:…
Posoc03g12160				Q852U6	Probable E3 ubiquitin-protein ligase RHY1A (EC 2.3.2.27) (RING-H2 finger Y1a) (RING-H2 zinc finger protein RHY1a) (RING-type E3 ubiquitin transferase RHY1A)	metal ion binding [GO:0046872]; transferase activity [GO:0016740]; protein ubiquitination [GO:0016567]	GO:0016567; GO:0016740; GO:0046872	GO:0000000,GO:0043169,GO:1901564,GO:0043170,GO:0044238,GO:0003824,GO:0005488,GO:0019538,GO:0036211,GO:0043412,GO:0070647,GO:0008150,GO:0006807,GO:0008152,GO:0071704,GO:0003674,GO:0032446,GO:0043167
Posoc03g13660			-1.56	Q0WVM4	Probable LRR receptor-like serine/threonine-protein kinase At2g23950 (EC 2.7.11.1)	integral component of membrane [GO:0016021]; plasma membrane [GO:0005886]; ATP binding [GO:0005524]; coreceptor activity [GO:0015026]; protein serine kinase activity [GO:0106310]; protein threonine kinase activity [GO:0106311]; anther development [GO:0048653]; cellular response to peptide [GO:1901653]; homeostasis of number of meristem cells [GO:0007639]; protein phosphorylation [GO:0006468]	GO:0005524; GO:0005886; GO:0006468; GO:0007639; GO:0015026; GO:0016021; GO:0048653; GO:0106310; GO:0106311; GO:1901653	GO:0000000,GO:0010243,GO:0000003,GO:0009987,GO:0051716,GO:0071944,GO:0061458,GO:0071704,GO:0032553,GO:0032555,GO:1901363,GO:0032559,GO:0010033,GO:0048437,GO:0048438,GO:0035639,GO:0048443,GO:0009791,GO:0004672,GO:0140096,GO:0071495,GO:0040007,GO:0040008,GO:1901652,GO:0099402,GO:0019538,GO:0048466,GO:0110165,GO:0097367,GO:0010073,GO:0060249,GO:0030554,GO:0003674,GO:0010075,GO:0048731,GO:0042592,GO:…
Posoc02g31550		-3.42718		Q8RWD0	Zinc finger protein CONSTANS-LIKE 16	nucleus [GO:0005634]; DNA-binding transcription factor activity [GO:0003700]; zinc ion binding [GO:0008270]; regulation of transcription, DNA-templated [GO:0006355]	GO:0003700; GO:0005634; GO:0006355; GO:0008270	GO:0000000,GO:0009987,GO:0032774,GO:1903506,GO:0019219,GO:0046483,GO:1901576,GO:0019222,GO:0006807,GO:0046872,GO:0071704,GO:0043167,GO:0043169,GO:0009889,GO:0043170,GO:1901360,GO:1901362,GO:0051252,GO:0010556,GO:0090304,GO:0046914,GO:0006725,GO:0016070,GO:0005575,GO:0140110,GO:0044237,GO:0044238,GO:0006351,GO:0034641,GO:0018130,GO:0110165,GO:0008150,GO:0008152,GO:0044249,GO:0003674,GO:0043226,GO:…
Posoc04g23700		-2.97558	-1.59807	Q84V03	F-box protein At2g16365	nucleus [GO:0005634]; chloroplast organization [GO:0009658]; circadian rhythm [GO:0007623]; positive regulation of transcription, DNA-templated [GO:0045893]; regulation of photomorphogenesis [GO:0010099]; response to karrikin [GO:0080167]	GO:0005634; GO:0007623; GO:0009658; GO:0010099; GO:0045893; GO:0080167	GO:2000030,GO:0000000,GO:0009987,GO:2000026,GO:0032774,GO:0048518,GO:1903508,GO:0048522,GO:1903506,GO:0019219,GO:0046483,GO:1901576,GO:0019222,GO:0006807,GO:0071704,GO:0009628,GO:0071840,GO:0009889,GO:0043170,GO:0009891,GO:0009893,GO:0009639,GO:0051239,GO:0009640,GO:0016043,GO:1901360,GO:1901362,GO:0051252,GO:0051254,GO:0009657,GO:0010556,GO:0010557,GO:0009791,GO:0090304,GO:0048580,GO:1902680,GO:…
Posoc02g18660		-1.59248	-3.46376	B3SGL0	Beta-carotene 3-hydroxylase, chloroplastic (GenCHYB) (EC 1.14.15.24)	chloroplast membrane [GO:0031969]; integral component of membrane [GO:0016021]; hydrolase activity [GO:0016787]; iron ion binding [GO:0005506]; oxidoreductase activity [GO:0016491]; carotenoid biosynthetic process [GO:0016117]	GO:0005506; GO:0016021; GO:0016117; GO:0016491; GO:0016787; GO:0031969	GO:0009536,GO:0000000,GO:0006720,GO:0006721,GO:0046914,GO:0009987,GO:0046148,GO:0005575,GO:0042440,GO:0044237,GO:0044238,GO:0110165,GO:0016020,GO:0009941,GO:1901576,GO:0008150,GO:0046872,GO:0008152,GO:0044249,GO:0071704,GO:0003674,GO:0043226,GO:0043227,GO:0043229,GO:0031967,GO:0043231,GO:0043167,GO:0044255,GO:0043169,GO:0008610,GO:0009058,GO:0009507,GO:0006629,GO:0031975,GO:0005737,GO:0008299,GO:…
Posoc08g04130	2.98992			Q84VQ4	NAD(P)H-quinone oxidoreductase subunit U, chloroplastic (EC 7.1.1.-) (NAD(P)H dehydrogenase subunit U) (NDH subunit U) (NADH-plastoquinone oxidoreductase subunit U) (Protein CHLORORESPIRATORY REDUCTION L)	chloroplast [GO:0009507]; chloroplast thylakoid membrane [GO:0009535]; integral component of membrane [GO:0016021]; NAD(P)H dehydrogenase complex (plastoquinone) [GO:0010598]; plastid [GO:0009536]; quinone binding [GO:0048038]	GO:0009507; GO:0009535; GO:0009536; GO:0010598; GO:0016021; GO:0048038	GO:0000000,GO:1902494,GO:0005575,GO:0110165,GO:0016020,GO:0003674,GO:0043226,GO:0043227,GO:0042651,GO:0043229,GO:0043231,GO:0032991,GO:0031967,GO:0031975,GO:0031976,GO:0005737,GO:0009579,GO:0005488,GO:0031984,GO:0031090,GO:0034357,GO:0005622,GO:0009526,GO:0031224,GO:0042170,GO:0055035,GO:0009534
Posoc10g09220				Q9SA16	Protein PHLOEM PROTEIN 2-LIKE A9 (AtPP2-A9)	carbohydrate binding [GO:0030246]	GO:0030246	GO:0005488,GO:0000000,GO:0003674
Posoc06g14200			-2.61584	Q9FNE1	Cysteine-rich receptor-like protein kinase 42 (Cysteine-rich RLK42) (EC 2.7.11.-)	integral component of membrane [GO:0016021]; ATP binding [GO:0005524]; protein serine kinase activity [GO:0106310]; protein threonine kinase activity [GO:0106311]	GO:0005524; GO:0016021; GO:0106310; GO:0106311	GO:0004672,GO:0000000,GO:0140096,GO:0016772,GO:0016773,GO:0097159,GO:0005575,GO:1901265,GO:0110165,GO:0016020,GO:0097367,GO:0030554,GO:0003674,GO:0043167,GO:0043168,GO:0016740,GO:0000166,GO:0032553,GO:0032555,GO:0016301,GO:1901363,GO:0032559,GO:0003824,GO:0005488,GO:0017076,GO:0035639,GO:0031224,GO:0036094
Posoc03g11970		-1.9179	-1.8849	Q9ST27	Phototropin-2 (EC 2.7.11.1) (Non-phototropic hypocotyl protein 1B) (OsNPH1B)	cytoplasm [GO:0005737]; nucleus [GO:0005634]; plasma membrane [GO:0005886]; ATP binding [GO:0005524]; blue light photoreceptor activity [GO:0009882]; protein serine kinase activity [GO:0106310]; protein serine/threonine kinase activity [GO:0004674]; protein threonine kinase activity [GO:0106311]; protein phosphorylation [GO:0006468]; protein-chromophore linkage [GO:0018298]	GO:0004674; GO:0005524; GO:0005634; GO:0005737; GO:0005886; GO:0006468; GO:0009882; GO:0018298; GO:0106310; GO:0106311	GO:0000000,GO:0009987,GO:0016772,GO:0016773,GO:0097159,GO:0038023,GO:0071944,GO:0006793,GO:0006796,GO:0016020,GO:0043412,GO:0006807,GO:0009881,GO:0071704,GO:0043167,GO:0043168,GO:0043170,GO:0000166,GO:0032553,GO:0032555,GO:0016301,GO:1901363,GO:0032559,GO:0017076,GO:0016310,GO:0035639,GO:0060089,GO:0004672,GO:0140096,GO:0005575,GO:1901265,GO:0044237,GO:0044238,GO:0019538,GO:0110165,GO:0097367,GO:…
Posoc02g15570			-2.83818	Q681X4	Zinc finger protein ZAT5	nucleus [GO:0005634]; DNA-binding transcription factor activity [GO:0003700]; metal ion binding [GO:0046872]; transcription cis-regulatory region binding [GO:0000976]; regulation of transcription, DNA-templated [GO:0006355]	GO:0000976; GO:0003700; GO:0005634; GO:0006355; GO:0046872	GO:0000000,GO:0009987,GO:0097159,GO:0032774,GO:1903506,GO:0019219,GO:0046483,GO:1901576,GO:0019222,GO:0006807,GO:0071704,GO:0043167,GO:0043169,GO:0009889,GO:0043170,GO:0001067,GO:1990837,GO:0043565,GO:1901360,GO:1901363,GO:1901362,GO:0051252,GO:0010556,GO:0090304,GO:0006725,GO:0016070,GO:0005575,GO:0140110,GO:0044237,GO:0044238,GO:0006351,GO:0034641,GO:0018130,GO:0110165,GO:0008150,GO:0008152,GO:…
Posoc02g27210			-3.62779	A0A1D6F9Y9	Trimethyltridecatetraene synthase (EC 1.14.14.58) (Cytochrome P-450 20) (Cytochrome P450 92C6)	integral component of membrane [GO:0016021]; 4,8,12-trimethyltrideca-1,3,7,11-tetraene synthase activity [GO:0097007]; heme binding [GO:0020037]; iron ion binding [GO:0005506]; terpene synthase activity [GO:0010333]; response to herbivore [GO:0080027]; terpenoid biosynthetic process [GO:0016114]	GO:0005506; GO:0010333; GO:0016021; GO:0016114; GO:0020037; GO:0080027; GO:0097007	GO:0006720,GO:0000000,GO:0006721,GO:0016705,GO:0046914,GO:0044419,GO:0016835,GO:0009987,GO:0016709,GO:0009605,GO:0016838,GO:0097159,GO:0043207,GO:0005575,GO:0009607,GO:0044237,GO:0044238,GO:0050896,GO:0004497,GO:0110165,GO:0016020,GO:1901576,GO:0008150,GO:0046872,GO:0008152,GO:0044249,GO:0071704,GO:0003674,GO:0044255,GO:0043167,GO:0043169,GO:0008610,GO:0009058,GO:0006629,GO:0008299,GO:0016491,GO:…
Posoc04g09030				Q0WN69	Kinesin-like protein KIN-14P	chloroplast [GO:0009507]; microtubule [GO:0005874]; ATP binding [GO:0005524]; ATP-dependent microtubule motor activity [GO:1990939]; microtubule binding [GO:0008017]; microtubule-based movement [GO:0007018]	GO:0005524; GO:0005874; GO:0007018; GO:0008017; GO:0009507; GO:1990939	GO:0009536,GO:0000000,GO:0009987,GO:0097159,GO:0005575,GO:0099081,GO:0099080,GO:0005515,GO:1901265,GO:0015630,GO:0015631,GO:0110165,GO:0008150,GO:0097367,GO:0003674,GO:0030554,GO:0043226,GO:0043227,GO:0008092,GO:0043228,GO:0043229,GO:0043231,GO:0043167,GO:0005856,GO:0043168,GO:0043232,GO:0000166,GO:0007017,GO:0005737,GO:0032553,GO:0032555,GO:1901363,GO:0032559,GO:0005488,GO:0140657,GO:0017076,GO:…
Posoc02g30390				O64943	Polcalcin Jun o 2 (Calcium-binding pollen allergen Jun o 2) (allergen Jun o 2)	calcium ion binding [GO:0005509]	GO:0005509	GO:0005488,GO:0000000,GO:0043169,GO:0046872,GO:0003674,GO:0043167
Posoc05g16430				Q766C3	Aspartic proteinase nepenthesin-1 (EC 3.4.23.12) (Nepenthesin-I)	extracellular region [GO:0005576]; aspartic-type endopeptidase activity [GO:0004190]	GO:0004190; GO:0005576	GO:0070001,GO:0000000,GO:0003824,GO:0140096,GO:0016787,GO:0110165,GO:0005575,GO:0008233,GO:0003674,GO:0004175
Posoc02g25120			-2.86496	-	-	-	-	-
Posoc04g04710				Q9S7Z8	Auxin efflux carrier component 3 (AtPIN3)	cell surface [GO:0009986]; endoplasmic reticulum [GO:0005783]; integral component of membrane [GO:0016021]; lateral plasma membrane [GO:0016328]; mitochondrion [GO:0005739]; plasma membrane [GO:0005886]; vesicle membrane [GO:0012506]; auxin efflux transmembrane transporter activity [GO:0010329]; auxin efflux [GO:0010315]; auxin homeostasis [GO:0010252]; auxin polar transport [GO:0009926]; auxin-a…	GO:0005739; GO:0005783; GO:0005886; GO:0009416; GO:0009606; GO:0009630; GO:0009734; GO:0009926; GO:0009958; GO:0009986; GO:0010252; GO:0010315; GO:0010329; GO:0012506; GO:0016021; GO:0016328; GO:0048364; GO:0048766; GO:0048767	GO:0000000,GO:0090627,GO:0009987,GO:0051716,GO:0009605,GO:0009733,GO:0000902,GO:0000904,GO:0071944,GO:0023051,GO:0023052,GO:0071695,GO:0071310,GO:0060560,GO:0080147,GO:0016020,GO:0010646,GO:0006810,GO:0009755,GO:0009628,GO:0009629,GO:0010015,GO:0080161,GO:0009888,GO:0051234,GO:0055085,GO:0010928,GO:0016049,GO:0010033,GO:0009653,GO:0009914,GO:0090558,GO:0010817,GO:0140352,GO:0071365,GO:0021700,GO:…
Posoc01g38000			-3.27048	-	-	-	-	-
Posoc09g05690			-1.5395	A2ZF53	Glutamyl-tRNA(Gln) amidotransferase subunit B, chloroplastic/mitochondrial (Glu-AdT subunit B) (EC 6.3.5.-)	chloroplast stroma [GO:0009570]; glutamyl-tRNA(Gln) amidotransferase complex [GO:0030956]; mitochondrion [GO:0005739]; ATP binding [GO:0005524]; glutaminyl-tRNA synthase (glutamine-hydrolyzing) activity [GO:0050567]; glutaminyl-tRNAGln biosynthesis via transamidation [GO:0070681]; mitochondrial translation [GO:0032543]	GO:0005524; GO:0005739; GO:0009570; GO:0030956; GO:0032543; GO:0050567; GO:0070681	GO:0000000,GO:1902494,GO:0009987,GO:0097159,GO:0006412,GO:0046483,GO:1901576,GO:0140053,GO:0006807,GO:0071704,GO:0043038,GO:0043039,GO:0043167,GO:0043168,GO:0043170,GO:0009507,GO:0043043,GO:0000166,GO:0019752,GO:0032553,GO:0032555,GO:0043436,GO:1901360,GO:1901363,GO:0032559,GO:0017076,GO:0035639,GO:0009532,GO:0009536,GO:0140098,GO:0090304,GO:0006082,GO:0006725,GO:0016070,GO:0140101,GO:0005575,GO:…
Posoc08g06630		-3.41828		H9BZ66	ABC transporter G family member 1 (ABC transporter ABCG.1) (PhABCG1)	integral component of membrane [GO:0016021]; plasma membrane [GO:0005886]; ABC-type transporter activity [GO:0140359]; ATP binding [GO:0005524]; green leaf volatile biosynthetic process [GO:0010597]; transmembrane transport [GO:0055085]	GO:0005524; GO:0005886; GO:0010597; GO:0016021; GO:0055085; GO:0140359	GO:0000000,GO:0042626,GO:0006082,GO:0009987,GO:0097159,GO:0005575,GO:0071944,GO:0022857,GO:1901265,GO:0044237,GO:0044238,GO:0032787,GO:0016020,GO:0110165,GO:0022804,GO:0008150,GO:0097367,GO:0008152,GO:0071704,GO:0006810,GO:0030554,GO:0003674,GO:0043167,GO:0044255,GO:0005215,GO:0043168,GO:0006690,GO:0051234,GO:0006629,GO:0000166,GO:0006631,GO:0015399,GO:0019752,GO:0032553,GO:0032555,GO:0051179,GO:…
Posoc01g23300			-1.9768	Q6ZAL2	Probable trehalose-phosphate phosphatase 6 (OsTPP6) (EC 3.1.3.12) (Trehalose 6-phosphate phosphatase)	trehalose-phosphatase activity [GO:0004805]; trehalose biosynthetic process [GO:0005992]	GO:0004805; GO:0005992	GO:0000000,GO:0019203,GO:0009987,GO:0034637,GO:0044237,GO:0044238,GO:0046351,GO:0042578,GO:0016787,GO:0016788,GO:1901576,GO:0008150,GO:0016791,GO:0005975,GO:0008152,GO:0044249,GO:0071704,GO:0003674,GO:0009311,GO:0005984,GO:0009312,GO:0009058,GO:0044262,GO:0005991,GO:0003824,GO:0016051
Posoc01g18940				-	-	-	-	-
Posoc02g11660			-2.04438	Q6ZH45	Sialyltransferase-like protein 4 (OsSTLP4) (EC 2.4.-.-)	Golgi membrane [GO:0000139]; integral component of membrane [GO:0016021]; sialyltransferase activity [GO:0008373]; protein glycosylation [GO:0006486]	GO:0000139; GO:0006486; GO:0008373; GO:0016021	GO:0000000,GO:0009987,GO:0070085,GO:0005575,GO:0009100,GO:1901137,GO:0009101,GO:0044237,GO:0044238,GO:0019538,GO:1901135,GO:0110165,GO:0016020,GO:0043412,GO:0043413,GO:0034645,GO:1901576,GO:0008150,GO:0006807,GO:0008152,GO:0012505,GO:0044249,GO:0071704,GO:0003674,GO:0043226,GO:0043227,GO:0098588,GO:0043229,GO:0043231,GO:1901564,GO:0005794,GO:0043170,GO:0009058,GO:1901566,GO:0009059,GO:0016740,GO:…
Posoc02g02590				-	-	-	-	-
Posoc06g06760			-2.14652	A7KTC5	Low affinity inorganic phosphate transporter 1 (PhPT1) (PhPht1;1) (Arbuscular mycorrhiza-induced phosphate transporter PT1) (AM-induced phosphate transporter PT1) (H(+)/Pi cotransporter PT1)	integral component of membrane [GO:0016021]; plasma membrane [GO:0005886]; inorganic phosphate transmembrane transporter activity [GO:0005315]; symporter activity [GO:0015293]; ethylene-activated signaling pathway [GO:0009873]; floral organ senescence [GO:0080187]; phosphate ion transport [GO:0006817]; response to ethylene [GO:0009723]	GO:0005315; GO:0005886; GO:0006817; GO:0009723; GO:0009873; GO:0015293; GO:0016021; GO:0080187	GO:0000000,GO:0009987,GO:0000003,GO:0051716,GO:0071944,GO:0023052,GO:0022414,GO:0071310,GO:0061458,GO:0016020,GO:0022804,GO:0006810,GO:0009755,GO:0006811,GO:0000160,GO:0051234,GO:0006820,GO:0010033,GO:0009908,GO:0048437,GO:0015291,GO:0003006,GO:0009791,GO:0090693,GO:0071495,GO:0090567,GO:0005575,GO:0071369,GO:0022857,GO:0099402,GO:0050896,GO:0015698,GO:0110165,GO:0015318,GO:0008150,GO:0048856,GO:…
Posoc03g03700				-	-	-	-	-
Posoc04g01020				O65390	Aspartic proteinase A1 (EC 3.4.23.-)	cytosol [GO:0005829]; extracellular region [GO:0005576]; plasmodesma [GO:0009506]; secretory vesicle [GO:0099503]; vacuole [GO:0005773]; aspartic-type endopeptidase activity [GO:0004190]; endopeptidase activity [GO:0004175]; lipid metabolic process [GO:0006629]; proteolysis [GO:0006508]	GO:0004175; GO:0004190; GO:0005576; GO:0005773; GO:0005829; GO:0006508; GO:0006629; GO:0009506; GO:0099503	GO:0000000,GO:0140096,GO:0055044,GO:0005575,GO:0044238,GO:0070161,GO:0019538,GO:0016787,GO:0110165,GO:0008150,GO:0005911,GO:0006807,GO:0008152,GO:0071704,GO:0043226,GO:0003674,GO:0043227,GO:0043229,GO:0043231,GO:1901564,GO:0043170,GO:0030054,GO:0005737,GO:0008233,GO:0097708,GO:0031982,GO:0070001,GO:0003824,GO:0031410,GO:0005622
Posoc04g22920				Q9FPE8	Transcription factor HHO3 (MYB-domain transcription factor HHO3) (Protein HRS1 HOMOLOG 3)	nucleus [GO:0005634]; DNA binding [GO:0003677]; DNA-binding transcription factor activity [GO:0003700]; cellular response to hypoxia [GO:0071456]; cellular response to phosphate starvation [GO:0016036]; regulation of transcription, DNA-templated [GO:0006355]	GO:0003677; GO:0003700; GO:0005634; GO:0006355; GO:0016036; GO:0071456	GO:0000000,GO:0001666,GO:0009987,GO:0051716,GO:0009605,GO:0097159,GO:0032774,GO:0009991,GO:1903506,GO:0033554,GO:0019219,GO:0046483,GO:1901576,GO:0019222,GO:0006807,GO:0071704,GO:0071453,GO:0009628,GO:0009889,GO:0043170,GO:0006950,GO:1901360,GO:1901363,GO:1901362,GO:0009267,GO:0031667,GO:0051252,GO:0031668,GO:0031669,GO:0010556,GO:0090304,GO:0036293,GO:0006725,GO:0036294,GO:0016070,GO:0005575,GO:…
Posoc06g06300				Q9ZR72	ABC transporter B family member 1 (ABC transporter ABCB.1) (AtABCB1) (Multidrug resistance protein 1) (P-glycoprotein 1) (AtPgp1)	endoplasmic reticulum [GO:0005783]; integral component of membrane [GO:0016021]; plasma membrane [GO:0005886]; plasmodesma [GO:0009506]; ATP binding [GO:0005524]; ATPase-coupled transmembrane transporter activity [GO:0042626]; auxin efflux transmembrane transporter activity [GO:0010329]; auxin influx transmembrane transporter activity [GO:0010328]; anthocyanin accumulation in tissues in response …	GO:0005524; GO:0005783; GO:0005886; GO:0008361; GO:0009506; GO:0009624; GO:0009637; GO:0009639; GO:0009640; GO:0009733; GO:0009734; GO:0009926; GO:0009958; GO:0010315; GO:0010328; GO:0010329; GO:0016021; GO:0042626; GO:0043481; GO:0048443; GO:0055085	GO:0000000,GO:0009987,GO:0000003,GO:0055044,GO:0051716,GO:0071944,GO:0023051,GO:0023052,GO:0070161,GO:0061458,GO:0022804,GO:0005911,GO:0032535,GO:0009755,GO:0080161,GO:0051234,GO:0015399,GO:0032553,GO:0032555,GO:1901363,GO:0032559,GO:0010033,GO:0048437,GO:0048438,GO:0035639,GO:0009791,GO:0010817,GO:0140352,GO:0071495,GO:0022857,GO:0099402,GO:0140115,GO:0048466,GO:0110165,GO:0097367,GO:0003674,GO:…
Posoc04g16510				Q67J19	Probable BRI1 kinase inhibitor 1 (BRI1-KD interacting protein 119)	plasma membrane [GO:0005886]; kinase inhibitor activity [GO:0019210]; brassinosteroid mediated signaling pathway [GO:0009742]; lipid metabolic process [GO:0006629]	GO:0005886; GO:0006629; GO:0009742; GO:0019210	GO:0000000,GO:0009987,GO:0051716,GO:0071367,GO:0071495,GO:0019207,GO:0005575,GO:0071944,GO:0043401,GO:0033993,GO:0023052,GO:0009741,GO:0044238,GO:0071310,GO:0050896,GO:0016020,GO:0110165,GO:0098772,GO:0071383,GO:0008150,GO:0008152,GO:1901701,GO:0071704,GO:1901700,GO:0030234,GO:0003674,GO:0009755,GO:0048545,GO:0071396,GO:0050789,GO:0032870,GO:0070887,GO:0050794,GO:0042221,GO:0071407,GO:0065007,GO:…
Posoc03g11410				Q8RY66	AAA-ATPase At4g25835 (EC 3.6.1.-)	ATP binding [GO:0005524]; ATP hydrolysis activity [GO:0140603]	GO:0005524; GO:0140603	GO:0043168,GO:0000000,GO:0097159,GO:0000166,GO:0032553,GO:0032555,GO:1901265,GO:0016462,GO:1901363,GO:0032559,GO:0005488,GO:0003824,GO:0016817,GO:0016818,GO:0140657,GO:0016787,GO:0017076,GO:0097367,GO:0035639,GO:0017111,GO:0030554,GO:0003674,GO:0036094,GO:0043167
Posoc07g07670			-2.08765	Q39129	Thiosulfate sulfurtransferase 16, chloroplastic (EC 2.8.1.1) (Rhodanese) (Senescence-associated protein) (Sulfurtransferase 16) (AtStr16)	chloroplast [GO:0009507]; cytosol [GO:0005829]; plastid [GO:0009536]; thiosulfate sulfurtransferase activity [GO:0004792]	GO:0004792; GO:0005829; GO:0009507; GO:0009536	GO:0000000,GO:0016740,GO:0005575,GO:0005737,GO:0016782,GO:0016783,GO:0003824,GO:0110165,GO:0005622,GO:0043226,GO:0003674,GO:0043227,GO:0043229,GO:0043231
Posoc06g18680			-2.14926	P46604	Homeobox-leucine zipper protein HAT22 (Homeodomain-leucine zipper protein HAT22) (HD-ZIP protein 22)	nucleus [GO:0005634]; DNA-binding transcription factor activity [GO:0003700]; DNA-binding transcription factor activity, RNA polymerase II-specific [GO:0000981]; transcription cis-regulatory region binding [GO:0000976]; abscisic acid-activated signaling pathway [GO:0009738]; response to abscisic acid [GO:0009737]; response to cytokinin [GO:0009735]; response to water deprivation [GO:0009414]	GO:0000976; GO:0000981; GO:0003700; GO:0005634; GO:0009414; GO:0009735; GO:0009737; GO:0009738	GO:0000000,GO:0009987,GO:0051716,GO:0097159,GO:0023052,GO:0071310,GO:0097305,GO:1901701,GO:1901700,GO:0009755,GO:0097306,GO:0009628,GO:0006950,GO:0001067,GO:1990837,GO:0043565,GO:0071215,GO:1901363,GO:0010033,GO:0010035,GO:0071495,GO:0009415,GO:0005575,GO:0033993,GO:0140110,GO:0001101,GO:0050896,GO:0110165,GO:0008150,GO:0003674,GO:0043226,GO:0043227,GO:0003676,GO:0043229,GO:0003677,GO:0043231,GO:…
Posoc01g22080			-1.67648	Q9SLG9	Phosphatidylinositol 4-phosphate 5-kinase 5 (AtPIP5K5) (EC 2.7.1.68) (1-phosphatidylinositol 4-phosphate kinase 5) (Diphosphoinositide kinase 5) (PtdIns(4)P-5-kinase 5)	apical plasma membrane [GO:0016324]; cytosol [GO:0005829]; pollen tube [GO:0090406]; 1-phosphatidylinositol-4-phosphate 5-kinase activity [GO:0016308]; ATP binding [GO:0005524]; phosphatidylinositol metabolic process [GO:0046488]; plant-type cell wall modification [GO:0009827]; pollen germination [GO:0009846]; pollen tube growth [GO:0009860]	GO:0005524; GO:0005829; GO:0009827; GO:0009846; GO:0009860; GO:0016308; GO:0016324; GO:0046488; GO:0090406	GO:0009856,GO:0000000,GO:0071555,GO:0000003,GO:0071554,GO:0009987,GO:0016772,GO:0016773,GO:0000902,GO:0097159,GO:0000904,GO:0071944,GO:0006793,GO:0006796,GO:0022414,GO:0060560,GO:0016020,GO:0046486,GO:0071704,GO:0098590,GO:0043167,GO:0043168,GO:0071840,GO:0044706,GO:0000166,GO:0032553,GO:0032555,GO:0016043,GO:0016301,GO:0045229,GO:1901363,GO:0032559,GO:0042545,GO:0016049,GO:0016307,GO:0017076,GO:…
Posoc02g05670				Q8GZ99	Leucine-rich repeat receptor protein kinase HPCA1 (EC 2.7.11.1) (Protein HYDROGEN-PEROXIDE-INDUCED CALCIUM INCREASES 1)	integral component of membrane [GO:0016021]; plasma membrane [GO:0005886]; plastid [GO:0009536]; vacuole [GO:0005773]; ATP binding [GO:0005524]; kinase activity [GO:0016301]; protein serine kinase activity [GO:0106310]; protein threonine kinase activity [GO:0106311]; transmembrane receptor protein serine/threonine kinase activity [GO:0004675]; detection of chemical stimulus [GO:0009593]; hydrogen…	GO:0004675; GO:0005524; GO:0005773; GO:0005886; GO:0009536; GO:0009593; GO:0016021; GO:0016301; GO:0046777; GO:0090333; GO:0106310; GO:0106311; GO:1901528	GO:0000000,GO:0009987,GO:0016772,GO:0051716,GO:0016773,GO:0010118,GO:0097159,GO:0010119,GO:0038023,GO:0071944,GO:0006793,GO:0023052,GO:0006796,GO:0016020,GO:0043412,GO:0051606,GO:0006807,GO:0004888,GO:0071704,GO:0043167,GO:0043168,GO:0043170,GO:0071588,GO:0000166,GO:0032553,GO:0032555,GO:1901363,GO:0032559,GO:0017076,GO:0016310,GO:0035639,GO:0060089,GO:0004672,GO:0140096,GO:0006468,GO:0005575,GO:…
Posoc05g10770				F4J7T3	Chromatin modification-related protein EAF1 A (ESA1-associated factor 1 A)	NuA4 histone acetyltransferase complex [GO:0035267]; nucleus [GO:0005634]; DNA binding [GO:0003677]; histone H4-K5 acetylation [GO:0043981]; regulation of flower development [GO:0009909]; regulation of timing of transition from vegetative to reproductive phase [GO:0048510]	GO:0003677; GO:0005634; GO:0009909; GO:0035267; GO:0043981; GO:0048510	GO:0000000,GO:1902493,GO:0000003,GO:1902494,GO:2000026,GO:0097159,GO:0022414,GO:0031248,GO:0018193,GO:0061458,GO:0043412,GO:0005654,GO:0043543,GO:0006807,GO:0071704,GO:0018205,GO:0009888,GO:0043170,GO:0051239,GO:1901363,GO:0009908,GO:0043189,GO:0016570,GO:0016573,GO:0003006,GO:0048831,GO:0043967,GO:0009791,GO:0048580,GO:1990234,GO:0090567,GO:0005575,GO:0006473,GO:0006475,GO:0044238,GO:0019538,GO:…
Posoc03g27900				Q9C7Z9	Serine carboxypeptidase-like 18 (EC 3.4.16.-)	extracellular region [GO:0005576]; acyltransferase activity, transferring groups other than amino-acyl groups [GO:0016747]; serine-type carboxypeptidase activity [GO:0004185]; secondary metabolic process [GO:0019748]	GO:0004185; GO:0005576; GO:0016747; GO:0019748	GO:0000000,GO:0140096,GO:0016740,GO:0005575,GO:0008233,GO:0016746,GO:0008236,GO:0008238,GO:0003824,GO:0017171,GO:0016787,GO:0110165,GO:0004180,GO:0008150,GO:0008152,GO:0070008,GO:0003674
Posoc02g27610				Q41607	Sucrose synthase 2 (EC 2.4.1.13) (Sucrose-UDP glucosyltransferase 2)	sucrose synthase activity [GO:0016157]; sucrose metabolic process [GO:0005985]	GO:0005985; GO:0016157	GO:0005984,GO:0000000,GO:0008194,GO:0009987,GO:0016740,GO:0044262,GO:0044237,GO:0044238,GO:0003824,GO:0035251,GO:0016757,GO:0016758,GO:0008150,GO:0005975,GO:0008152,GO:0071704,GO:0003674,GO:0009311,GO:0046527
Posoc08g05690				Q10P87	Actin-depolymerizing factor 5 (ADF-5) (OsADF5)	actin cytoskeleton [GO:0015629]; cytoplasm [GO:0005737]; actin filament binding [GO:0051015]; actin filament bundle assembly [GO:0051017]; actin filament depolymerization [GO:0030042]	GO:0005737; GO:0015629; GO:0030042; GO:0051015; GO:0051017	GO:0000000,GO:0003779,GO:0009987,GO:0061572,GO:0005575,GO:0005515,GO:0022411,GO:0044877,GO:0030029,GO:0022607,GO:0110165,GO:0030036,GO:0006996,GO:0008150,GO:0032984,GO:0008154,GO:0003674,GO:0097435,GO:0043226,GO:0008092,GO:0043228,GO:0043933,GO:0043229,GO:0005856,GO:0043232,GO:0071840,GO:0007010,GO:0007015,GO:0016043,GO:0005488,GO:0044085,GO:0005622,GO:0051261
Posoc03g16590		-2.74199	-2.38268	Q9SNV9	Metal transporter Nramp3 (AtNramp3)	Golgi apparatus [GO:0005794]; integral component of membrane [GO:0016021]; plasmodesma [GO:0009506]; vacuolar membrane [GO:0005774]; vacuole [GO:0005773]; cadmium ion transmembrane transporter activity [GO:0015086]; manganese ion transmembrane transporter activity [GO:0005384]; defense response to bacterium [GO:0042742]; iron ion homeostasis [GO:0055072]; manganese ion transport [GO:0006828]; pos…	GO:0005384; GO:0005773; GO:0005774; GO:0005794; GO:0006828; GO:0009506; GO:0009617; GO:0010043; GO:0015086; GO:0016021; GO:0042742; GO:0055072; GO:2000379	GO:0000000,GO:0044419,GO:0009987,GO:0055044,GO:0008324,GO:0009605,GO:0048518,GO:0009607,GO:0048522,GO:0072593,GO:0070161,GO:0016020,GO:0019222,GO:0005911,GO:0055065,GO:0046873,GO:0006810,GO:0006811,GO:0006812,GO:0098588,GO:0051234,GO:0055076,GO:0009893,GO:0006950,GO:0006952,GO:0055080,GO:0000041,GO:0030001,GO:0010035,GO:0010038,GO:0046915,GO:0043207,GO:0005575,GO:0022857,GO:0044237,GO:0050896,GO:…
Posoc07g04110				Q9SHC8	Vesicle-associated protein 1-2 (Plant VAP homolog 12) (AtPVA12) (VAMP-associated protein 1-2) [Cleaved into: Vesicle-associated protein 1-2, N-terminally processed]	cytosol [GO:0005829]; endoplasmic reticulum [GO:0005783]; endoplasmic reticulum membrane [GO:0005789]; integral component of membrane [GO:0016021]; nucleus [GO:0005634]; plasma membrane [GO:0005886]; endoplasmic reticulum membrane organization [GO:0090158]; endoplasmic reticulum-plasma membrane tethering [GO:0061817]; protein targeting [GO:0006605]	GO:0005634; GO:0005783; GO:0005789; GO:0005829; GO:0005886; GO:0006605; GO:0016021; GO:0061817; GO:0090158	GO:0000000,GO:0045184,GO:0051649,GO:0009987,GO:0022406,GO:0070727,GO:0005575,GO:0071944,GO:0098827,GO:0033036,GO:0010256,GO:0110165,GO:0016020,GO:0006996,GO:0008150,GO:0071702,GO:0071705,GO:0012505,GO:0140056,GO:0043226,GO:0006810,GO:0043227,GO:0043229,GO:0043231,GO:0061024,GO:0071840,GO:0051234,GO:0006886,GO:0008104,GO:0005737,GO:0016043,GO:0051179,GO:0031984,GO:0031090,GO:0007029,GO:0005622,GO:…
Posoc04g11490			-2.07808	Q9ZQ80	Nodulin-related protein 1 (AtNRP1) (RPS2-interacting protein 11)	cytosol [GO:0005829]; mitochondrion [GO:0005739]; abscisic acid-activated signaling pathway [GO:0009738]; defense response [GO:0006952]; positive regulation of defense response to bacterium [GO:1900426]; regulation of abscisic acid biosynthetic process [GO:0010115]; response to bacterium [GO:0009617]; response to cold [GO:0009409]; response to heat [GO:0009408]; response to salt stress [GO:000965…	GO:0005739; GO:0005829; GO:0006952; GO:0009408; GO:0009409; GO:0009617; GO:0009651; GO:0009738; GO:0010115; GO:1900426	GO:0000000,GO:0009987,GO:0051716,GO:0080134,GO:0009737,GO:0023052,GO:0002831,GO:0019216,GO:0002833,GO:0032787,GO:1901576,GO:0019222,GO:0043288,GO:0097305,GO:0043289,GO:0071704,GO:0009755,GO:0097306,GO:0019747,GO:0019748,GO:0006950,GO:1902645,GO:0019752,GO:1902644,GO:0046890,GO:1901617,GO:0071215,GO:0010033,GO:0009266,GO:1901615,GO:0006970,GO:0006714,GO:0046394,GO:0062012,GO:0006720,GO:0006721,GO:…
Posoc03g26850				O49545	Leucine-rich repeat receptor-like serine/threonine-protein kinase BAM1 (EC 2.7.11.1) (Protein BARELY ANY MERISTEM 1)	integral component of membrane [GO:0016021]; plasma membrane [GO:0005886]; ATP binding [GO:0005524]; identical protein binding [GO:0042802]; protein self-association [GO:0043621]; protein serine kinase activity [GO:0106310]; protein threonine kinase activity [GO:0106311]; receptor serine/threonine kinase binding [GO:0033612]; cell differentiation [GO:0030154]; floral organ development [GO:0048437…	GO:0005524; GO:0005886; GO:0009755; GO:0009934; GO:0010075; GO:0016021; GO:0030154; GO:0033612; GO:0042802; GO:0043621; GO:0048229; GO:0048437; GO:0106310; GO:0106311	GO:0000000,GO:0009987,GO:0000003,GO:0051716,GO:0016772,GO:0016773,GO:0097159,GO:0071944,GO:0005515,GO:0023052,GO:0022414,GO:0071310,GO:0061458,GO:0016020,GO:0048532,GO:0043167,GO:0043168,GO:0009888,GO:0000166,GO:0032553,GO:0032555,GO:0016301,GO:1901363,GO:0032559,GO:0010033,GO:0009908,GO:0017076,GO:0009653,GO:0035639,GO:0003006,GO:0009791,GO:0004672,GO:0035266,GO:0140096,GO:0090567,GO:0071495,GO:…
Posoc08g13020			-1.84163	C3VEQ4	Carotenoid 9,10(9',10')-cleavage dioxygenase 1 (EC 1.14.99.n4) (Carotenoid cleavage dioxygenase 1) (OgCCD1)	cytoplasm [GO:0005737]; metal ion binding [GO:0046872]; oxidoreductase activity, acting on single donors with incorporation of molecular oxygen, incorporation of two atoms of oxygen [GO:0016702]	GO:0005737; GO:0016702; GO:0046872	GO:0005488,GO:0000000,GO:0003824,GO:0043169,GO:0110165,GO:0005622,GO:0005575,GO:0003674,GO:0016491,GO:0016701,GO:0051213,GO:0043167
Posoc04g16300			-1.79037	Q940J1	Homeobox-leucine zipper protein ATHB-16 (HD-ZIP protein ATHB-16) (Homeodomain transcription factor ATHB-16)	nucleus [GO:0005634]; DNA-binding transcription factor activity [GO:0003700]; DNA-binding transcription factor activity, RNA polymerase II-specific [GO:0000981]; sequence-specific DNA binding [GO:0043565]; transcription cis-regulatory region binding [GO:0000976]; negative regulation of cell growth [GO:0030308]; photoperiodism, flowering [GO:0048573]; positive regulation of transcription, DNA-temp…	GO:0000976; GO:0000981; GO:0003700; GO:0005634; GO:0009637; GO:0030308; GO:0043565; GO:0045893; GO:0048510; GO:0048573	GO:0000000,GO:0009987,GO:0000003,GO:0032774,GO:0061458,GO:0019219,GO:1901576,GO:0001558,GO:0019222,GO:0071704,GO:0001067,GO:1901360,GO:1901363,GO:1901362,GO:0051252,GO:0051254,GO:0010556,GO:0010557,GO:0009791,GO:1902680,GO:0006725,GO:0040007,GO:0040008,GO:0140110,GO:0034641,GO:0110165,GO:0003674,GO:0048731,GO:0031323,GO:0003676,GO:0003677,GO:0031325,GO:0031326,GO:0034654,GO:0060255,GO:0031328,GO:…
Posoc01g30460				O22210	Transcription factor MYBC1	nucleus [GO:0005634]; DNA binding [GO:0003677]; DNA-binding transcription factor activity [GO:0003700]; regulation of transcription, DNA-templated [GO:0006355]; response to cold [GO:0009409]	GO:0003677; GO:0003700; GO:0005634; GO:0006355; GO:0009409	GO:0000000,GO:0009987,GO:0097159,GO:0032774,GO:1903506,GO:0019219,GO:0046483,GO:1901576,GO:0019222,GO:0006807,GO:0071704,GO:0009628,GO:0009889,GO:0043170,GO:0006950,GO:1901360,GO:1901363,GO:1901362,GO:0009266,GO:0051252,GO:0010556,GO:0090304,GO:0006725,GO:0016070,GO:0005575,GO:0140110,GO:0044237,GO:0044238,GO:0006351,GO:0050896,GO:0034641,GO:0018130,GO:0110165,GO:0008150,GO:0008152,GO:0044249,GO:…
Posoc05g07450				-	-	-	-	-
Posoc08g15460			-1.86121	Q944I4	D-glycerate 3-kinase, chloroplastic (AtGLYK) (EC 2.7.1.31)	chloroplast [GO:0009507]; chloroplast envelope [GO:0009941]; chloroplast stroma [GO:0009570]; cytoplasm [GO:0005737]; mitochondrion [GO:0005739]; ATP binding [GO:0005524]; glycerate kinase activity [GO:0008887]; oxidative photosynthetic carbon pathway [GO:0009854]; photorespiration [GO:0009853]	GO:0005524; GO:0005737; GO:0005739; GO:0008887; GO:0009507; GO:0009570; GO:0009853; GO:0009854; GO:0009941	GO:0009536,GO:0000000,GO:0009987,GO:0016772,GO:0016773,GO:0097159,GO:0005575,GO:1901265,GO:0044237,GO:0110165,GO:0043094,GO:0097367,GO:0008150,GO:0008152,GO:0030554,GO:0043226,GO:0003674,GO:0043227,GO:0043229,GO:0043231,GO:0031967,GO:0043167,GO:0043168,GO:0016740,GO:0000166,GO:0031975,GO:0032553,GO:0032555,GO:0016301,GO:1901363,GO:0032559,GO:0005488,GO:0003824,GO:0017076,GO:0009526,GO:0005622,GO:…
Posoc04g23010				Q9FX67	Transcription factor HRS1 (MYB-domain transcription factor HRS1) (NIGT1 protein homolog) (AtNIGT1) (Protein HYPERSENSITIVITY TO LOW PI-ELICITED PRIMARY ROOT SHORTENING 1)	nucleus [GO:0005634]; DNA binding [GO:0003677]; DNA-binding transcription factor activity [GO:0003700]; DNA-binding transcription repressor activity [GO:0001217]; cellular response to hypoxia [GO:0071456]; cellular response to nitrogen compound [GO:1901699]; cellular response to phosphate starvation [GO:0016036]; negative regulation of abscisic acid-activated signaling pathway [GO:0009788]; prima…	GO:0001217; GO:0003677; GO:0003700; GO:0005634; GO:0006355; GO:0009788; GO:0016036; GO:0032107; GO:0071456; GO:0080022; GO:1901699	GO:0000000,GO:0009987,GO:0051716,GO:0032774,GO:0009991,GO:0009737,GO:0009738,GO:0023051,GO:0023052,GO:0023057,GO:0033554,GO:0019219,GO:1901576,GO:0019222,GO:0097305,GO:0071704,GO:0097306,GO:0009755,GO:0071453,GO:0006950,GO:1901360,GO:0071215,GO:1901363,GO:1901362,GO:0010033,GO:0009267,GO:0051252,GO:1905957,GO:0009787,GO:1905958,GO:0010556,GO:0006725,GO:0071495,GO:0071496,GO:0099402,GO:0140110,GO:…
Posoc01g38620			-2.03204	-	-	-	-	-
Posoc10g03640			-1.65373	Q9FZA4	Dof zinc finger protein DOF1.4 (AtDOF1.4)	nucleus [GO:0005634]; DNA binding [GO:0003677]; metal ion binding [GO:0046872]; regulation of transcription, DNA-templated [GO:0006355]	GO:0003677; GO:0005634; GO:0006355; GO:0046872	GO:0000000,GO:0009987,GO:0097159,GO:0032774,GO:1903506,GO:0019219,GO:0046483,GO:1901576,GO:0019222,GO:0006807,GO:0071704,GO:0043167,GO:0043169,GO:0009889,GO:0043170,GO:1901360,GO:1901363,GO:1901362,GO:0051252,GO:0010556,GO:0090304,GO:0006725,GO:0016070,GO:0005575,GO:0044237,GO:0044238,GO:0006351,GO:0034641,GO:0018130,GO:0110165,GO:0008150,GO:0008152,GO:0044249,GO:0043226,GO:0003674,GO:0043227,GO:…
Posoc08g06620		-4.52743		H9BZ66	ABC transporter G family member 1 (ABC transporter ABCG.1) (PhABCG1)	integral component of membrane [GO:0016021]; plasma membrane [GO:0005886]; ABC-type transporter activity [GO:0140359]; ATP binding [GO:0005524]; green leaf volatile biosynthetic process [GO:0010597]; transmembrane transport [GO:0055085]	GO:0005524; GO:0005886; GO:0010597; GO:0016021; GO:0055085; GO:0140359	GO:0000000,GO:0042626,GO:0006082,GO:0009987,GO:0097159,GO:0005575,GO:0071944,GO:0022857,GO:1901265,GO:0044237,GO:0044238,GO:0032787,GO:0016020,GO:0110165,GO:0022804,GO:0008150,GO:0097367,GO:0008152,GO:0071704,GO:0006810,GO:0030554,GO:0003674,GO:0043167,GO:0044255,GO:0005215,GO:0043168,GO:0006690,GO:0051234,GO:0006629,GO:0000166,GO:0006631,GO:0015399,GO:0019752,GO:0032553,GO:0032555,GO:0051179,GO:…
Posoc01g05520		-1.50934		-	-	-	-	-
Posoc03g21450				Q84MC2	Cytokinin riboside 5'-monophosphate phosphoribohydrolase LOG8 (EC 3.2.2.n1) (LOG family protein At5g11950) (Protein LONELY GUY 8)	cytosol [GO:0005829]; nucleus [GO:0005634]; plasma membrane [GO:0005886]; hydrolase activity, hydrolyzing N-glycosyl compounds [GO:0016799]; N6-(Delta2-isopentenyl)-adenosine 5'-monophosphate phosphoribohydrolase activity [GO:0102682]; protein homodimerization activity [GO:0042803]; cytokinin biosynthetic process [GO:0009691]	GO:0005634; GO:0005829; GO:0005886; GO:0009691; GO:0016799; GO:0042803; GO:0102682	GO:0000000,GO:0010817,GO:0034754,GO:0009987,GO:0006725,GO:0046983,GO:0005575,GO:0071944,GO:0005515,GO:0042445,GO:0044237,GO:0042446,GO:0046483,GO:0016787,GO:0110165,GO:0016020,GO:0008150,GO:0006807,GO:0008152,GO:0044249,GO:0071704,GO:0009690,GO:0043226,GO:0003674,GO:0043227,GO:0009308,GO:0043229,GO:0016798,GO:0043231,GO:1901564,GO:0009058,GO:0005737,GO:0065007,GO:0005488,GO:0003824,GO:0065008,GO:…
Posoc04g18110			-1.97754	-	-	-	-	-
Posoc10g03460		-1.58052		P93017	Dormancy-associated protein homolog 1 (Auxin-repressed protein 1) (AtARP1) (DRM1 homolog 1) (Dormancy-associated protein 2) (AtDRM2)	cytosol [GO:0005829]; endoplasmic reticulum [GO:0005783]; response to bacterium [GO:0009617]	GO:0005783; GO:0005829; GO:0009617	GO:0000000,GO:0044419,GO:0009605,GO:0043207,GO:0005575,GO:0009607,GO:0005737,GO:0050896,GO:0110165,GO:0005622,GO:0008150,GO:0012505,GO:0043226,GO:0051707,GO:0043227,GO:0043229,GO:0043231
Posoc03g23880			-2.69822	-	-	-	-	-
Posoc01g31520				Q0WRB2	Probable protein phosphatase 2C 73 (AtPP2C73) (EC 3.1.3.16) (AtPPC6;7)	cytosol [GO:0005829]; nucleus [GO:0005634]; plasma membrane [GO:0005886]; metal ion binding [GO:0046872]; protein serine phosphatase activity [GO:0106306]; protein threonine phosphatase activity [GO:0106307]; drought recovery [GO:0009819]; microtubule cytoskeleton organization [GO:0000226]; negative regulation of growth [GO:0045926]; protein dephosphorylation [GO:0006470]	GO:0000226; GO:0005634; GO:0005829; GO:0005886; GO:0006470; GO:0009819; GO:0045926; GO:0046872; GO:0106306; GO:0106307	GO:0000000,GO:0009987,GO:0048519,GO:0071944,GO:0006793,GO:0006796,GO:0016787,GO:0016020,GO:0043412,GO:0016788,GO:0016791,GO:0006807,GO:1901700,GO:0071704,GO:0009628,GO:0043167,GO:0043169,GO:0071840,GO:0043170,GO:0006950,GO:0016043,GO:0010035,GO:0016311,GO:0140096,GO:0009414,GO:0040007,GO:0005575,GO:0009415,GO:0040008,GO:0001101,GO:0044237,GO:0044238,GO:0050896,GO:0019538,GO:0042578,GO:0110165,GO:…
Posoc03g08610				Q39183	Serine/threonine-protein kinase D6PKL2 (EC 2.7.11.1) (D6 protein kinase-like 2) (Serine/threonine-protein kinase AtPK5)	cytoplasm [GO:0005737]; nucleolus [GO:0005730]; nucleus [GO:0005634]; plasma membrane [GO:0005886]; ATP binding [GO:0005524]; kinase activity [GO:0016301]; protein kinase activity [GO:0004672]; protein serine kinase activity [GO:0106310]; protein serine/threonine kinase activity [GO:0004674]; protein threonine kinase activity [GO:0106311]; auxin-activated signaling pathway [GO:0009734]; basipetal…	GO:0004672; GO:0004674; GO:0005524; GO:0005634; GO:0005730; GO:0005737; GO:0005886; GO:0006468; GO:0009638; GO:0009734; GO:0010540; GO:0016301; GO:0106310; GO:0106311	GO:0000000,GO:0009987,GO:0016772,GO:0051716,GO:0016773,GO:0009605,GO:0009733,GO:0009606,GO:0097159,GO:0071944,GO:0006793,GO:0006796,GO:0023052,GO:0071310,GO:0016020,GO:0043412,GO:0006807,GO:0071704,GO:0006810,GO:0009755,GO:0009628,GO:0043167,GO:0043168,GO:0043170,GO:0051234,GO:0009637,GO:0000166,GO:0032553,GO:0032555,GO:1901363,GO:0032559,GO:0010033,GO:0017076,GO:0016310,GO:0035639,GO:0009914,GO:…
Posoc08g04780			-1.67154	-	-	-	-	-
Posoc01g01350	-2.47017		-4.21784	Q9CAK4	Protein ROH1	integral component of membrane [GO:0016021]; mucilage biosynthetic process involved in seed coat development [GO:0048354]; seed coat development [GO:0010214]	GO:0010214; GO:0016021; GO:0048354	GO:0000000,GO:0000003,GO:0009987,GO:0005575,GO:0044237,GO:0022414,GO:0010191,GO:0010192,GO:0061458,GO:0110165,GO:0016020,GO:0008150,GO:0048856,GO:0008152,GO:0044249,GO:0048731,GO:0048608,GO:0009058,GO:0048359,GO:0010154,GO:0007275,GO:0032501,GO:0032502,GO:0031224,GO:0048316,GO:0003006,GO:0009791
Posoc05g09320				Q9M8R7	Probable protein phosphatase 2C 33 (AtPP2C33) (EC 3.1.3.16) (AtPPC6;1)	cytosol [GO:0005829]; nucleus [GO:0005634]; metal ion binding [GO:0046872]; protein serine phosphatase activity [GO:0106306]; protein threonine phosphatase activity [GO:0106307]	GO:0005634; GO:0005829; GO:0046872; GO:0106306; GO:0106307	GO:0000000,GO:0043169,GO:0140096,GO:0005575,GO:0005737,GO:0003824,GO:0005488,GO:0004721,GO:0042578,GO:0016787,GO:0110165,GO:0016788,GO:0005622,GO:0016791,GO:0043226,GO:0003674,GO:0043227,GO:0043229,GO:0043231,GO:0043167
Posoc05g12920				-	-	-	-	-
Posoc06g09610				Q8RUD6	Protein HIGH ARSENIC CONTENT 1, mitochondrial (AtHAC1) (Arsenate reductase) (EC 1.20.4.1) (Arsenate tolerance QTL1) (AtATQ1) (Rhodanese-like domain-containing protein 19) (Sulfurtransferase 19) (AtStr19)	cytoplasm [GO:0005737]; mitochondrion [GO:0005739]; nucleus [GO:0005634]; arsenate reductase (glutaredoxin) activity [GO:0008794]; arsenate reductase activity [GO:0030611]; detoxification of arsenic-containing substance [GO:0071722]; response to arsenic-containing substance [GO:0046685]	GO:0005634; GO:0005737; GO:0005739; GO:0008794; GO:0030611; GO:0046685; GO:0071722	GO:0000000,GO:0098754,GO:0009636,GO:0005575,GO:0016491,GO:0042221,GO:0003824,GO:0050896,GO:0110165,GO:0030613,GO:0005622,GO:0030614,GO:0008150,GO:0043226,GO:0003674,GO:0043227,GO:0043229,GO:0043231
Posoc01g31010		-2.74126	-2.55974	-	-	-	-	-
Posoc03g10400			-2.7719	Q9LHJ8	Zinc finger A20 and AN1 domain-containing stress-associated protein 5 (AtSAP5)	nucleus [GO:0005634]; DNA binding [GO:0003677]; ubiquitin-protein transferase activity [GO:0004842]; zinc ion binding [GO:0008270]; protein autoubiquitination [GO:0051865]; protein ubiquitination [GO:0016567]; response to osmotic stress [GO:0006970]; response to water deprivation [GO:0009414]	GO:0003677; GO:0004842; GO:0005634; GO:0006970; GO:0008270; GO:0009414; GO:0016567; GO:0051865	GO:0000000,GO:0046914,GO:0140096,GO:0097159,GO:0009415,GO:0005575,GO:0019787,GO:0001101,GO:0044238,GO:0050896,GO:0019538,GO:0110165,GO:0043412,GO:0008150,GO:0006807,GO:0046872,GO:0008152,GO:1901700,GO:0071704,GO:0043226,GO:0003674,GO:0043227,GO:0009628,GO:0003676,GO:0043229,GO:0043231,GO:0043167,GO:0043169,GO:1901564,GO:0043170,GO:0016740,GO:0006950,GO:0042221,GO:1901363,GO:0003824,GO:0005488,GO:…
Posoc06g13600				Q9LTA6	E3 ubiquitin-protein ligase WAV3 (EC 2.3.2.27) (Protein WAVY GROWTH 3) (RING-type E3 ubiquitin transferase WAV3)	plasma membrane [GO:0005886]; metal ion binding [GO:0046872]; ubiquitin protein ligase activity [GO:0061630]; gravitropism [GO:0009630]; protein ubiquitination [GO:0016567]; root development [GO:0048364]	GO:0005886; GO:0009630; GO:0016567; GO:0046872; GO:0048364; GO:0061630	GO:0000000,GO:0140096,GO:0009605,GO:0009606,GO:0005575,GO:0071944,GO:0099402,GO:0019787,GO:0044238,GO:0050896,GO:0019538,GO:0016020,GO:0110165,GO:0043412,GO:0008150,GO:0006807,GO:0048856,GO:0008152,GO:0071704,GO:0003674,GO:0061659,GO:0048731,GO:0009628,GO:0009629,GO:0022622,GO:0043167,GO:0043169,GO:1901564,GO:0043170,GO:0016740,GO:0004842,GO:0007275,GO:0005488,GO:0003824,GO:0036211,GO:0032501,GO:…
Posoc03g29230				Q5EA79	Galactose mutarotase (EC 5.1.3.3) (Aldose 1-epimerase)	cytoplasm [GO:0005737]; aldose 1-epimerase activity [GO:0004034]; carbohydrate binding [GO:0030246]; galactose catabolic process via UDP-galactose [GO:0033499]; glucose metabolic process [GO:0006006]	GO:0004034; GO:0005737; GO:0006006; GO:0030246; GO:0033499	GO:0000000,GO:0005575,GO:0044238,GO:0110165,GO:0016853,GO:0016854,GO:0008150,GO:0005975,GO:0008152,GO:0016857,GO:0071704,GO:0003674,GO:1901575,GO:0046365,GO:0009056,GO:0005996,GO:0005488,GO:0003824,GO:0016052,GO:0019318,GO:0005622,GO:0019320,GO:0044281,GO:0044282,GO:0019388,GO:0006012
Posoc04g16570				Q9LRY0	Cyclin-dependent kinase inhibitor 5 (Inhibitor/interactor of CDK protein 3) (KIP-related protein 5)	nucleoplasm [GO:0005654]; chromatin DNA binding [GO:0031490]; cyclin-dependent protein serine/threonine kinase inhibitor activity [GO:0004861]; cell cycle [GO:0007049]; negative regulation of cyclin-dependent protein serine/threonine kinase activity [GO:0045736]; positive regulation of DNA endoreduplication [GO:0032877]	GO:0004861; GO:0005654; GO:0007049; GO:0031490; GO:0032877; GO:0045736	GO:0000000,GO:0005634,GO:0009987,GO:0019207,GO:0019210,GO:0051726,GO:0019219,GO:0019220,GO:0019222,GO:0071704,GO:0030234,GO:0043549,GO:0045859,GO:0042023,GO:1901360,GO:1901363,GO:0051246,GO:0051248,GO:0044092,GO:0010563,GO:0010564,GO:0006468,GO:0006469,GO:0006725,GO:0043086,GO:0000079,GO:0034641,GO:0019538,GO:0030291,GO:0110165,GO:0042325,GO:0042326,GO:0003674,GO:0031323,GO:0003676,GO:0031324,GO:…
Posoc03g28850				Q6SZ87	Nucleobase-ascorbate transporter 11 (AtNAT11)	integral component of membrane [GO:0016021]; plasma membrane [GO:0005886]; transmembrane transporter activity [GO:0022857]	GO:0005886; GO:0016021; GO:0022857	GO:0000000,GO:0016020,GO:0110165,GO:0005575,GO:0031224,GO:0071944,GO:0003674,GO:0005215
Posoc01g36680			-2.55434	Q9XEE6	Zinc finger CCCH domain-containing protein 29 (AtC3H29) (AtSZF2)	nucleus [GO:0005634]; DNA binding [GO:0003677]; DNA-binding transcription factor activity [GO:0003700]; metal ion binding [GO:0046872]; cellular response to hypoxia [GO:0071456]; defense response to fungus [GO:0050832]; regulation of transcription, DNA-templated [GO:0006355]; response to chitin [GO:0010200]; response to cold [GO:0009409]	GO:0003677; GO:0003700; GO:0005634; GO:0006355; GO:0009409; GO:0010200; GO:0046872; GO:0050832; GO:0071456	GO:0000000,GO:0001666,GO:0010243,GO:0044419,GO:0009987,GO:0051716,GO:0009605,GO:0097159,GO:0032774,GO:0009607,GO:1903506,GO:0033554,GO:0019219,GO:0046483,GO:0009620,GO:1901576,GO:0019222,GO:0006807,GO:1901700,GO:0071704,GO:0009628,GO:0071453,GO:1901698,GO:0043167,GO:0043169,GO:0009889,GO:0043170,GO:0006950,GO:0006952,GO:1901360,GO:1901363,GO:1901362,GO:0010033,GO:0009266,GO:0051252,GO:0010556,GO:…
Posoc08g07120				Q8GZM7	Transcription factor PIF1 (Basic helix-loop-helix protein 15) (AtbHLH15) (bHLH 15) (Protein PHY-INTERACTING FACTOR 1) (Protein PHYTOCHROME INTERACTING FACTOR 3-LIKE 5) (Transcription factor EN 101) (bHLH transcription factor bHLH015)	nucleus [GO:0005634]; DNA binding [GO:0003677]; DNA-binding transcription factor activity [GO:0003700]; identical protein binding [GO:0042802]; phytochrome binding [GO:0010313]; protein dimerization activity [GO:0046983]; chlorophyll biosynthetic process [GO:0015995]; gibberellic acid mediated signaling pathway [GO:0009740]; heme biosynthetic process [GO:0006783]; negative gravitropism [GO:000995…	GO:0003677; GO:0003700; GO:0005634; GO:0006355; GO:0006783; GO:0009740; GO:0009959; GO:0010029; GO:0010099; GO:0010100; GO:0010161; GO:0010187; GO:0010313; GO:0015995; GO:0042802; GO:0046983	GO:0000000,GO:0009987,GO:0051716,GO:0032774,GO:0009739,GO:0023052,GO:0019219,GO:1901576,GO:0019222,GO:0071704,GO:0009755,GO:0010017,GO:0051239,GO:0051241,GO:1901360,GO:1901363,GO:1901362,GO:0071214,GO:0010033,GO:0051252,GO:0071478,GO:0071482,GO:0010556,GO:0009791,GO:0071489,GO:0071491,GO:0046148,GO:0006725,GO:0104004,GO:0071495,GO:0140110,GO:0034641,GO:0110165,GO:0003674,GO:0031323,GO:0003676,GO:…
Posoc06g18240				Q40287	Anthocyanidin 3-O-glucosyltransferase 5 (EC 2.4.1.115) (Flavonol 3-O-glucosyltransferase 5) (UDP-glucose flavonoid 3-O-glucosyltransferase 5)	anthocyanidin 3-O-glucosyltransferase activity [GO:0047213]; anthocyanin-containing compound biosynthetic process [GO:0009718]	GO:0009718; GO:0047213	GO:0000000,GO:0008194,GO:0009058,GO:0046148,GO:0016740,GO:0042440,GO:0046283,GO:0003824,GO:0035251,GO:0009812,GO:0009813,GO:1901576,GO:0016757,GO:0016758,GO:0008150,GO:0008152,GO:0071704,GO:0003674,GO:0046527
Posoc03g20990				Q688X9	Protein DEHYDRATION-INDUCED 19 (OsDi19)	-	-	-
Posoc03g14090				Q8LAW2	F-box protein AFR (Protein ATTENUATED FAR-RED RESPONSE) (SKP1-interacting partner 29)	protein ubiquitination [GO:0016567]; red or far-red light signaling pathway [GO:0010017]; red, far-red light phototransduction [GO:0009585]	GO:0009585; GO:0010017; GO:0016567	GO:0071489,GO:0000000,GO:0009987,GO:0051716,GO:0009605,GO:0104004,GO:0009416,GO:0023052,GO:0044238,GO:0050896,GO:0019538,GO:0043412,GO:0008150,GO:0051606,GO:0006807,GO:0008152,GO:0071704,GO:0009628,GO:1901564,GO:0009314,GO:0043170,GO:0050789,GO:0009639,GO:0050794,GO:0009581,GO:0009582,GO:0009583,GO:0065007,GO:0071214,GO:0007602,GO:0007154,GO:0036211,GO:0070647,GO:0071478,GO:0071482,GO:0007165,GO:…
Posoc03g26690				P49310	Glycine-rich RNA-binding protein GRP1A	nucleus [GO:0005634]; RNA binding [GO:0003723]	GO:0003723; GO:0005634	GO:0000000,GO:0097159,GO:0005575,GO:1901363,GO:0005488,GO:0110165,GO:0005622,GO:0043226,GO:0003674,GO:0043227,GO:0003676,GO:0043229,GO:0043231
Posoc08g02460				P40393	Ras-related protein RIC2	endomembrane system [GO:0012505]; plasma membrane [GO:0005886]; GTP binding [GO:0005525]; GTPase activity [GO:0003924]; intracellular protein transport [GO:0006886]	GO:0003924; GO:0005525; GO:0005886; GO:0006886; GO:0012505	GO:0045184,GO:0000000,GO:0051649,GO:0009987,GO:0070727,GO:0097159,GO:0005575,GO:0071944,GO:1901265,GO:0033036,GO:0016462,GO:0016787,GO:0110165,GO:0016020,GO:0097367,GO:0008150,GO:0017111,GO:0071702,GO:0071705,GO:0006810,GO:0003674,GO:0043167,GO:0043168,GO:0051234,GO:0000166,GO:0008104,GO:0032553,GO:0032555,GO:0051179,GO:1901363,GO:0005488,GO:0003824,GO:0032561,GO:0016817,GO:0016818,GO:0017076,GO:…
Posoc09g11600		-1.85944	-1.78148	Q9LMR5	F-box/kelch-repeat protein At1g15670	cytosol [GO:0005829]; negative regulation of cytokinin-activated signaling pathway [GO:0080037]; regulation of phenylpropanoid metabolic process [GO:2000762]	GO:0005829; GO:0080037; GO:2000762	GO:0000000,GO:0009987,GO:0051716,GO:0006725,GO:0071495,GO:0005575,GO:0048583,GO:0048519,GO:0009735,GO:0009736,GO:0048585,GO:0071368,GO:0023051,GO:0048523,GO:0023052,GO:0044237,GO:0071310,GO:0050896,GO:0023057,GO:0110165,GO:0019222,GO:0010646,GO:0008150,GO:0010648,GO:0008152,GO:0071704,GO:0031323,GO:0009755,GO:0009698,GO:0019748,GO:0080036,GO:0050789,GO:0032870,GO:0070887,GO:0005737,GO:0050794,GO:…
Posoc01g33670				Q9SRK7	Adenine/guanine permease AZG1 (AzgA-homolog protein) (Protein AZAGUANINE RESISTANT 1) (AtAzg1)	cytosol [GO:0005829]; integral component of membrane [GO:0016021]; plasma membrane [GO:0005886]; purine nucleobase transmembrane transporter activity [GO:0005345]; adenine transport [GO:0015853]; guanine transport [GO:0015854]; purine nucleobase transport [GO:0006863]	GO:0005345; GO:0005829; GO:0005886; GO:0006863; GO:0015853; GO:0015854; GO:0016021	GO:0000000,GO:0051234,GO:0015205,GO:0005575,GO:0005737,GO:0071944,GO:0022857,GO:0015851,GO:0051179,GO:0110165,GO:0016020,GO:0005622,GO:0008150,GO:0071702,GO:0031224,GO:0071705,GO:0006810,GO:0003674,GO:0005215
Posoc04g02130		-1.77222	-2.05249	Q8LPQ5	Zinc finger protein BRUTUS (Protein EMBRYO DEFECTIVE 2454)	integral component of membrane [GO:0016021]; nucleus [GO:0005634]; iron ion binding [GO:0005506]; ligase activity [GO:0016874]; ubiquitin protein ligase activity [GO:0061630]; zinc ion binding [GO:0008270]; cellular response to hypoxia [GO:0071456]; cellular response to iron ion starvation [GO:0010106]; multicellular organismal iron ion homeostasis [GO:0060586]; protein ubiquitination [GO:0016567…	GO:0005506; GO:0005634; GO:0006511; GO:0008270; GO:0010106; GO:0016021; GO:0016567; GO:0016874; GO:0060586; GO:0061630; GO:0071456	GO:0000000,GO:0001666,GO:0009987,GO:0051716,GO:0009605,GO:0009991,GO:0019725,GO:0033554,GO:0051603,GO:0016020,GO:0043412,GO:0006807,GO:0046872,GO:0055065,GO:0071704,GO:1901575,GO:0071453,GO:0009628,GO:0043167,GO:0055072,GO:0043169,GO:0043170,GO:0055076,GO:0006950,GO:0055080,GO:0055082,GO:0009267,GO:0031667,GO:0030003,GO:0031668,GO:0031669,GO:0032446,GO:0046914,GO:0140096,GO:0046916,GO:0036293,GO:…
Posoc04g20710				Q6NKP9	AMSH-like ubiquitin thioesterase 2 (EC 3.4.19.-) (Deubiquitinating enzyme AMSH2)	endosome [GO:0005768]; membrane [GO:0016020]; isopeptidase activity [GO:0070122]; Lys63-specific deubiquitinase activity [GO:0061578]; metal ion binding [GO:0046872]; metallopeptidase activity [GO:0008237]; thiol-dependent deubiquitinase [GO:0004843]; protein K48-linked deubiquitination [GO:0071108]; protein K63-linked deubiquitination [GO:0070536]	GO:0004843; GO:0005768; GO:0008237; GO:0016020; GO:0046872; GO:0061578; GO:0070122; GO:0070536; GO:0071108	GO:0000000,GO:0140096,GO:0016579,GO:0005575,GO:0019783,GO:0101005,GO:0044238,GO:0019538,GO:0016787,GO:0110165,GO:0043412,GO:0008150,GO:0006807,GO:0008152,GO:0012505,GO:0071704,GO:0003674,GO:0043226,GO:0043227,GO:0043229,GO:0043167,GO:0043231,GO:0043169,GO:1901564,GO:0043170,GO:0008233,GO:0005737,GO:0008234,GO:0006508,GO:0097708,GO:0031982,GO:0005488,GO:0003824,GO:0031410,GO:0036211,GO:0070647,GO:…
Posoc05g17360				Q9M1S3	Probable RNA-binding protein ARP1 (ABA-regulated RNA-binding protein 1)	nucleus [GO:0005634]; mRNA binding [GO:0003729]; regulation of seed germination [GO:0010029]; response to abscisic acid [GO:0009737]; response to salt stress [GO:0009651]; response to water deprivation [GO:0009414]	GO:0003729; GO:0005634; GO:0009414; GO:0009651; GO:0009737; GO:0010029	GO:0000000,GO:0048580,GO:2000026,GO:0097159,GO:0009415,GO:0005575,GO:0033993,GO:0003723,GO:0001101,GO:0050896,GO:0110165,GO:0008150,GO:0097305,GO:0048856,GO:1901700,GO:0043226,GO:0003674,GO:0043227,GO:0003676,GO:0009628,GO:0043229,GO:0043231,GO:0050789,GO:0006950,GO:0051239,GO:0050793,GO:0007275,GO:0042221,GO:0090351,GO:1901363,GO:0065007,GO:1900140,GO:0005488,GO:0010033,GO:0010035,GO:0009845,GO:…
Posoc01g38020				I1JIC4	Protein EARLY RESPONSIVE TO DEHYDRATION 15 (GmERD15)	nucleus [GO:0005634]; DNA binding [GO:0003677]; positive regulation of transcription, DNA-templated [GO:0045893]	GO:0003677; GO:0005634; GO:0045893	GO:0000000,GO:0009987,GO:0097159,GO:0032774,GO:0048518,GO:1903508,GO:0048522,GO:1903506,GO:0019219,GO:0046483,GO:1901576,GO:0019222,GO:0006807,GO:0071704,GO:0009889,GO:0043170,GO:0009891,GO:0009893,GO:1901360,GO:1901363,GO:1901362,GO:0051252,GO:0051254,GO:0010556,GO:0010557,GO:0090304,GO:1902680,GO:0006725,GO:0016070,GO:0005575,GO:0044237,GO:0044238,GO:0006351,GO:0034641,GO:0018130,GO:0006355,GO:…
Posoc02g02600				P37705	Glycine-rich protein A3	-	-	-
Posoc01g22720				Q940J1	Homeobox-leucine zipper protein ATHB-16 (HD-ZIP protein ATHB-16) (Homeodomain transcription factor ATHB-16)	nucleus [GO:0005634]; DNA-binding transcription factor activity [GO:0003700]; DNA-binding transcription factor activity, RNA polymerase II-specific [GO:0000981]; sequence-specific DNA binding [GO:0043565]; transcription cis-regulatory region binding [GO:0000976]; negative regulation of cell growth [GO:0030308]; photoperiodism, flowering [GO:0048573]; positive regulation of transcription, DNA-temp…	GO:0000976; GO:0000981; GO:0003700; GO:0005634; GO:0009637; GO:0030308; GO:0043565; GO:0045893; GO:0048510; GO:0048573	GO:0000000,GO:0009987,GO:0000003,GO:0032774,GO:0061458,GO:0019219,GO:1901576,GO:0001558,GO:0019222,GO:0071704,GO:0001067,GO:1901360,GO:1901363,GO:1901362,GO:0051252,GO:0051254,GO:0010556,GO:0010557,GO:0009791,GO:1902680,GO:0006725,GO:0040007,GO:0040008,GO:0140110,GO:0034641,GO:0110165,GO:0003674,GO:0048731,GO:0031323,GO:0003676,GO:0003677,GO:0031325,GO:0031326,GO:0034654,GO:0060255,GO:0031328,GO:…
Posoc01g11390				Q9FR37	Amidase 1 (AtAMI1) (EC 3.5.1.4) (Translocon at the outer membrane of chloroplasts 64-I) (AtTOC64-I)	cytoplasm [GO:0005737]; cytosol [GO:0005829]; extracellular region [GO:0005576]; nucleoplasm [GO:0005654]; amidase activity [GO:0004040]; asparaginase activity [GO:0004067]; hydrolase activity, acting on carbon-nitrogen (but not peptide) bonds [GO:0016810]; indoleacetamide hydrolase activity [GO:0043864]; auxin biosynthetic process [GO:0009851]; indoleacetic acid biosynthetic process [GO:0009684]	GO:0004040; GO:0004067; GO:0005576; GO:0005654; GO:0005737; GO:0005829; GO:0009684; GO:0009851; GO:0016810; GO:0043864	GO:0000000,GO:0005634,GO:0009987,GO:0072330,GO:0016787,GO:0032787,GO:0046483,GO:1901576,GO:0006807,GO:0071704,GO:0019752,GO:0016811,GO:0043436,GO:1901360,GO:1901362,GO:0016053,GO:0046394,GO:0042430,GO:0010817,GO:0034754,GO:0006082,GO:0042435,GO:0006725,GO:0005575,GO:0042445,GO:0044237,GO:0042446,GO:0034641,GO:0018130,GO:0009683,GO:0110165,GO:0008150,GO:0008152,GO:0044249,GO:0003674,GO:0043226,GO:…
Posoc01g13690				Q9LY66	50S ribosomal protein L1, chloroplastic (CL1)	chloroplast [GO:0009507]; chloroplast envelope [GO:0009941]; chloroplast stroma [GO:0009570]; chloroplast thylakoid membrane [GO:0009535]; cytosol [GO:0005829]; cytosolic large ribosomal subunit [GO:0022625]; nucleus [GO:0005634]; mRNA binding [GO:0003729]; RNA binding [GO:0003723]; rRNA binding [GO:0019843]; structural constituent of ribosome [GO:0003735]; maturation of LSU-rRNA [GO:0000470]; tr…	GO:0000470; GO:0003723; GO:0003729; GO:0003735; GO:0005634; GO:0005829; GO:0006412; GO:0009507; GO:0009535; GO:0009570; GO:0009941; GO:0019843; GO:0022625	GO:0000000,GO:0009987,GO:0097159,GO:0042254,GO:0046483,GO:0016020,GO:1901576,GO:0006807,GO:0071704,GO:0042651,GO:0042273,GO:0071840,GO:0043170,GO:0043043,GO:0034470,GO:1901360,GO:1901363,GO:0044085,GO:0034357,GO:0009526,GO:0042170,GO:0009532,GO:0015934,GO:0009534,GO:0009536,GO:0090304,GO:0006725,GO:0016070,GO:0005575,GO:0016072,GO:0044237,GO:0005198,GO:0044238,GO:0005840,GO:0034641,GO:0019538,GO:…
Posoc03g00820			-1.8471	Q9FYR6	Proline--tRNA ligase, chloroplastic/mitochondrial (EC 6.1.1.15) (Prolyl-tRNA Synthetase 1) (PRORS1) (Prolyl-tRNA synthetase) (ProRS) (Protein OVULE ABORTION 6)	aminoacyl-tRNA synthetase multienzyme complex [GO:0017101]; chloroplast [GO:0009507]; chloroplast stroma [GO:0009570]; cytoplasm [GO:0005737]; mitochondrion [GO:0005739]; ATP binding [GO:0005524]; proline-tRNA ligase activity [GO:0004827]; embryo sac development [GO:0009553]; plant ovule development [GO:0048481]; prolyl-tRNA aminoacylation [GO:0006433]; regulation of photosynthesis [GO:0010109]; …	GO:0004827; GO:0005524; GO:0005737; GO:0005739; GO:0006433; GO:0009507; GO:0009553; GO:0009570; GO:0010109; GO:0017101; GO:0048316; GO:0048481	GO:0000000,GO:0000003,GO:0009987,GO:0006412,GO:0006418,GO:0061458,GO:1901576,GO:0019222,GO:0071704,GO:0043038,GO:0043039,GO:0043043,GO:0019752,GO:0032553,GO:0032555,GO:1901360,GO:1901363,GO:0032559,GO:0048437,GO:0048438,GO:0035639,GO:0048440,GO:0009532,GO:0009791,GO:0009536,GO:0140098,GO:0006725,GO:0140101,GO:0099402,GO:0034641,GO:0019538,GO:0048467,GO:0043603,GO:0110165,GO:0043604,GO:0034645,GO:…
Posoc07g03200				O82162	Eyes absent homolog (AtEYA) (EC 3.1.3.48)	nucleus [GO:0005634]; metal ion binding [GO:0046872]; protein tyrosine phosphatase activity [GO:0004725]; protein tyrosine phosphatase activity, metal-dependent [GO:0030946]; anatomical structure development [GO:0048856]; cell differentiation [GO:0030154]; histone dephosphorylation [GO:0016576]; positive regulation of DNA repair [GO:0045739]; protein dephosphorylation [GO:0006470]	GO:0004725; GO:0005634; GO:0006470; GO:0016576; GO:0030154; GO:0030946; GO:0045739; GO:0046872; GO:0048856	GO:0000000,GO:0009987,GO:0051716,GO:0080135,GO:0048518,GO:0080134,GO:0006281,GO:0006793,GO:0006282,GO:0048522,GO:0006796,GO:0033554,GO:0019219,GO:0046483,GO:0016787,GO:0043412,GO:0016788,GO:0019222,GO:0016791,GO:0006807,GO:0071704,GO:0043167,GO:0043169,GO:0043170,GO:0009893,GO:0006950,GO:1901360,GO:0016311,GO:0006974,GO:0090304,GO:0140096,GO:0006725,GO:0048583,GO:0005575,GO:0048584,GO:0044237,GO:…
Posoc04g01500				F4I4K5	Multicopper oxidase LPR1 (EC 1.-.-.-) (Protein LOW PHOSPHATE ROOT 1)	endoplasmic reticulum [GO:0005783]; endoplasmic reticulum membrane [GO:0005789]; copper ion binding [GO:0005507]; oxidoreductase activity [GO:0016491]; oxidoreductase activity, acting on diphenols and related substances as donors, oxygen as acceptor [GO:0016682]; cellular response to phosphate starvation [GO:0016036]; meristem maintenance [GO:0010073]; response to karrikin [GO:0080167]	GO:0005507; GO:0005783; GO:0005789; GO:0010073; GO:0016036; GO:0016491; GO:0016682; GO:0080167	GO:0000000,GO:0046914,GO:0009987,GO:0051716,GO:0009605,GO:0005575,GO:0009991,GO:0071496,GO:0098827,GO:0050896,GO:0033554,GO:0110165,GO:0016020,GO:0008150,GO:0046872,GO:0048856,GO:0012505,GO:0003674,GO:0043226,GO:0043227,GO:0009628,GO:0043229,GO:0043231,GO:0043167,GO:0009888,GO:0043169,GO:0042594,GO:0006950,GO:0016679,GO:0005737,GO:0003824,GO:0031984,GO:0005488,GO:0031090,GO:0007154,GO:0009267,GO:…
Posoc03g20480				F4K6B8	Leucine-rich repeat receptor-like serine/threonine-protein kinase RGI4 (EC 2.7.11.1) (Protein RECEPTOR OF RGF1 2) (Protein RGF1 INSENSITIVE 4) (Protein STERILITY-REGULATING KINASE MEMBER 2)	integral component of membrane [GO:0016021]; plasma membrane [GO:0005886]; ATP binding [GO:0005524]; identical protein binding [GO:0042802]; peptide binding [GO:0042277]; peptide receptor activity [GO:0001653]; protein serine kinase activity [GO:0106310]; protein threonine kinase activity [GO:0106311]; maintenance of meristem identity [GO:0010074]; regulation of pollen tube growth [GO:0080092]; r…	GO:0001653; GO:0005524; GO:0005886; GO:0009266; GO:0010074; GO:0010082; GO:0016021; GO:0042277; GO:0042802; GO:0080092; GO:0106310; GO:0106311	GO:0009856,GO:0000000,GO:0000003,GO:0009987,GO:0009860,GO:0016772,GO:0016773,GO:0097159,GO:0000902,GO:0038023,GO:0000904,GO:0071944,GO:0005515,GO:0022414,GO:0060560,GO:0010769,GO:0016020,GO:0001558,GO:0009628,GO:0010015,GO:0043167,GO:0043168,GO:0009888,GO:0071840,GO:0044706,GO:0098727,GO:0000166,GO:0051239,GO:0032553,GO:0032555,GO:0016043,GO:0016301,GO:1901363,GO:0032559,GO:0016049,GO:0017076,GO:…
Posoc02g00130			-3.00723	O04203	Nematode resistance protein-like HSPRO2 (AKINbetagamma-interacting protein 2) (Ortholog of sugar beet HS1 PRO-1 protein 2) (Protein Hs1pro-2)	cytoplasm [GO:0005737]; heme binding [GO:0020037]; metal ion binding [GO:0046872]; cellular response to hypoxia [GO:0071456]; defense response to bacterium [GO:0042742]; response to oxidative stress [GO:0006979]; response to salicylic acid [GO:0009751]; tryptophan catabolic process to kynurenine [GO:0019441]	GO:0005737; GO:0006979; GO:0009751; GO:0019441; GO:0020037; GO:0042742; GO:0046872; GO:0071456	GO:0000000,GO:0001666,GO:0009987,GO:0044419,GO:0051716,GO:0009605,GO:0097159,GO:0009607,GO:0009617,GO:0033554,GO:0046483,GO:0006807,GO:1901700,GO:0071704,GO:1901575,GO:0071453,GO:0009628,GO:0043167,GO:0043169,GO:0006950,GO:0006568,GO:0006952,GO:0019752,GO:0006569,GO:0042537,GO:0070189,GO:1901361,GO:0043436,GO:1901360,GO:1901363,GO:0006576,GO:0010033,GO:0016054,GO:1901605,GO:0046906,GO:0006586,GO:…
Posoc03g11720			-2.40031	Q0V865	Protein FAF-like, chloroplastic	chloroplast [GO:0009507]; cytoplasm [GO:0005737]; endoplasmic reticulum [GO:0005783]; nucleus [GO:0005634]; phosphatase binding [GO:0019902]; protein N-terminus binding [GO:0047485]; negative regulation of abscisic acid-activated signaling pathway [GO:0009788]; negative regulation of phosphorylation [GO:0042326]; positive regulation of phosphatase activity [GO:0010922]	GO:0005634; GO:0005737; GO:0005783; GO:0009507; GO:0009788; GO:0010922; GO:0019902; GO:0042326; GO:0047485	GO:0000000,GO:0009987,GO:0051716,GO:0048518,GO:0048519,GO:0051336,GO:0006793,GO:0009737,GO:0009738,GO:0048522,GO:0005515,GO:0048523,GO:0023051,GO:0006796,GO:0023052,GO:0071310,GO:0051345,GO:0023057,GO:0019220,GO:0010646,GO:0019222,GO:0010648,GO:0097305,GO:1901701,GO:1901700,GO:0097306,GO:0009755,GO:0009892,GO:0009893,GO:0010921,GO:0071215,GO:0010033,GO:0016310,GO:0016311,GO:1905957,GO:0009787,GO:…
Posoc08g08000				Q8LDI5	Thioredoxin-like protein CXXS1 (AtCXXS1) (Mono-cysteine thioredoxin 1)	cytosol [GO:0005829]; extracellular region [GO:0005576]; protein disulfide isomerase activity [GO:0003756]	GO:0003756; GO:0005576; GO:0005829	GO:0016864,GO:0003824,GO:0000000,GO:0140096,GO:0110165,GO:0016853,GO:0005622,GO:0005575,GO:0005737,GO:0003674,GO:0016860
Posoc07g08320				Q9C6K3	Trihelix transcription factor DF1	nucleus [GO:0005634]; DNA-binding transcription factor activity [GO:0003700]; transcription cis-regulatory region binding [GO:0000976]; glucosinolate metabolic process [GO:0019760]; mucilage biosynthetic process [GO:0010192]; regulation of transcription, DNA-templated [GO:0006355]	GO:0000976; GO:0003700; GO:0005634; GO:0006355; GO:0010192; GO:0019760	GO:0000000,GO:0009987,GO:0006790,GO:0097159,GO:0032774,GO:0016143,GO:1903506,GO:0019219,GO:0046483,GO:1901576,GO:0019222,GO:0006807,GO:0071704,GO:0009889,GO:0043170,GO:0019748,GO:0001067,GO:1990837,GO:0043436,GO:0019757,GO:0043565,GO:1901360,GO:1901363,GO:1901362,GO:0051252,GO:0010556,GO:0090304,GO:0006082,GO:1901657,GO:0006725,GO:0016070,GO:0005575,GO:0140110,GO:0044237,GO:0044238,GO:0010191,GO:…
Posoc01g18250				-	-	-	-	-
Posoc01g08410				Q6ZLC4	Phosphopantetheine adenylyltransferase 1 (EC 2.7.7.3) (Dephospho-CoA pyrophosphorylase 1) (Pantetheine-phosphate adenylyltransferase 1)	ATP binding [GO:0005524]; dephospho-CoA kinase activity [GO:0004140]; pantetheine-phosphate adenylyltransferase activity [GO:0004595]; coenzyme A biosynthetic process [GO:0015937]	GO:0004140; GO:0004595; GO:0005524; GO:0015937	GO:0000000,GO:0009987,GO:0016772,GO:0016773,GO:0097159,GO:0006793,GO:0016779,GO:0006796,GO:0006163,GO:0046483,GO:0006164,GO:1901576,GO:0006807,GO:0071704,GO:0009117,GO:0043167,GO:0043168,GO:0090407,GO:0000166,GO:0070566,GO:0032553,GO:0032555,GO:0009259,GO:0009260,GO:0016301,GO:1901360,GO:1901363,GO:0055086,GO:0032559,GO:1901362,GO:0017076,GO:0019637,GO:0046390,GO:0035639,GO:0009150,GO:0009152,GO:…
Posoc01g06180				Q9SDN0	Chaperone protein dnaJ 20, chloroplastic (AtDjC20) (AtJ20)	chloroplast [GO:0009507]; nucleus [GO:0005634]; chaperone-mediated protein folding [GO:0061077]; regulation of 1-deoxy-D-xylulose-5-phosphate synthase activity [GO:1902395]; regulation of isopentenyl diphosphate biosynthetic process, methylerythritol 4-phosphate pathway [GO:0010322]	GO:0005634; GO:0009507; GO:0010322; GO:0061077; GO:1902395	GO:0000000,GO:0009987,GO:0006793,GO:0051338,GO:0006796,GO:0019216,GO:0032787,GO:0019220,GO:1901576,GO:0019222,GO:0009240,GO:0071704,GO:0046490,GO:0071071,GO:0009889,GO:0008610,GO:0019747,GO:0090407,GO:0019752,GO:0046890,GO:0043436,GO:0010675,GO:0019637,GO:0006457,GO:0062012,GO:0009536,GO:0006720,GO:0006081,GO:0006082,GO:0042180,GO:0010565,GO:0005575,GO:0006090,GO:0044237,GO:0008654,GO:0044238,GO:…
Posoc06g13170				Q9LQZ7	B-box zinc finger protein 21 (AtBBX21) (Protein LONG HYPOCOTYL UNDER SHADE) (Protein SALT TOLERANCE HOMOLOG 2)	nucleus [GO:0005634]; DNA-binding transcription factor activity [GO:0003700]; transcription cis-regulatory region binding [GO:0000976]; zinc ion binding [GO:0008270]; photomorphogenesis [GO:0009640]; photoprotection [GO:0010117]; positive regulation of photosynthesis [GO:1905157]; regulation of transcription, DNA-templated [GO:0006355]; shade avoidance [GO:0009641]	GO:0000976; GO:0003700; GO:0005634; GO:0006355; GO:0008270; GO:0009640; GO:0009641; GO:0010117; GO:1905157	GO:0000000,GO:0009987,GO:0097159,GO:0032774,GO:0048518,GO:0048522,GO:1903506,GO:0019219,GO:0046483,GO:1901576,GO:0019222,GO:0006807,GO:0046872,GO:0071704,GO:0009628,GO:0043167,GO:0043169,GO:0009889,GO:0043170,GO:0009893,GO:0009639,GO:0001067,GO:1990837,GO:0043565,GO:1901360,GO:1901363,GO:1901362,GO:0051252,GO:0010556,GO:0009791,GO:0090304,GO:0046914,GO:0006725,GO:0016070,GO:0005575,GO:0009416,GO:…
Posoc03g02160				Q8GY55	Protein TIFY 4B (Protein PEAPOD 2)	nucleus [GO:0005634]; leaf development [GO:0048366]; regulation of defense response [GO:0031347]; regulation of jasmonic acid mediated signaling pathway [GO:2000022]; regulation of leaf morphogenesis [GO:1901371]; response to wounding [GO:0009611]	GO:0005634; GO:0009611; GO:0031347; GO:0048366; GO:1901371; GO:2000022	GO:0000000,GO:0009987,GO:0051716,GO:0080134,GO:0009867,GO:0023051,GO:0023052,GO:0071310,GO:0070542,GO:1905421,GO:0010646,GO:1901701,GO:0009753,GO:1901700,GO:0009755,GO:0010016,GO:0006950,GO:0006952,GO:0010033,GO:0009653,GO:0048827,GO:0071495,GO:0048583,GO:0005575,GO:0033993,GO:0022603,GO:0099402,GO:0050896,GO:0110165,GO:0008150,GO:1900618,GO:0048856,GO:0043226,GO:0043227,GO:0048731,GO:0043229,GO:…
Posoc02g15230				Q1S9I9	Probable histone H2B.1	nucleosome [GO:0000786]; nucleus [GO:0005634]; DNA binding [GO:0003677]; protein heterodimerization activity [GO:0046982]	GO:0000786; GO:0003677; GO:0005634; GO:0046982	GO:0043232,GO:0000000,GO:0032993,GO:0097159,GO:0046983,GO:0005575,GO:0005515,GO:1901363,GO:0044815,GO:0005488,GO:0000785,GO:0110165,GO:0005622,GO:0043226,GO:0003674,GO:0043227,GO:0003676,GO:0043228,GO:0043229,GO:0005694,GO:0043231,GO:0032991
Posoc01g08370				Q8S8F8	GLABRA2 expression modulator	cytosol [GO:0005829]; vacuole [GO:0005773]; histone H3-K9 methylation [GO:0051567]; regulation of epidermal cell division [GO:0010482]; root hair cell differentiation [GO:0048765]; trichome differentiation [GO:0010026]	GO:0005773; GO:0005829; GO:0010026; GO:0010482; GO:0048765; GO:0051567	GO:0000000,GO:0090627,GO:0009987,GO:0032259,GO:0071695,GO:0018193,GO:0043412,GO:0008213,GO:0043414,GO:0006807,GO:0034968,GO:0071704,GO:0018205,GO:0010015,GO:0009888,GO:0043170,GO:0009653,GO:0016570,GO:0016571,GO:0090558,GO:0021700,GO:0010053,GO:0010054,GO:0005575,GO:0030154,GO:0099402,GO:0044237,GO:0044238,GO:0061647,GO:0006479,GO:0019538,GO:0110165,GO:0048468,GO:0048469,GO:0008150,GO:0048856,GO:…
Posoc02g28640		-1.77203		Q10KL8	Protein IRON-RELATED TRANSCRIPTION FACTOR 3 (OsIRO2) (Basic helix-loop-helix protein 63) (OsbHLH063) (Transcription factor BHLH063) (bHLH transcription factor bHLH063)	nucleus [GO:0005634]; DNA binding [GO:0003677]; protein dimerization activity [GO:0046983]	GO:0003677; GO:0005634; GO:0046983	GO:0000000,GO:0097159,GO:0005575,GO:0005515,GO:1901363,GO:0005488,GO:0110165,GO:0005622,GO:0043226,GO:0003674,GO:0043227,GO:0003676,GO:0043229,GO:0043231
Posoc04g22970				Q9FPE8	Transcription factor HHO3 (MYB-domain transcription factor HHO3) (Protein HRS1 HOMOLOG 3)	nucleus [GO:0005634]; DNA binding [GO:0003677]; DNA-binding transcription factor activity [GO:0003700]; cellular response to hypoxia [GO:0071456]; cellular response to phosphate starvation [GO:0016036]; regulation of transcription, DNA-templated [GO:0006355]	GO:0003677; GO:0003700; GO:0005634; GO:0006355; GO:0016036; GO:0071456	GO:0000000,GO:0001666,GO:0009987,GO:0051716,GO:0009605,GO:0097159,GO:0032774,GO:0009991,GO:1903506,GO:0033554,GO:0019219,GO:0046483,GO:1901576,GO:0019222,GO:0006807,GO:0071704,GO:0071453,GO:0009628,GO:0009889,GO:0043170,GO:0006950,GO:1901360,GO:1901363,GO:1901362,GO:0009267,GO:0031667,GO:0051252,GO:0031668,GO:0031669,GO:0010556,GO:0090304,GO:0036293,GO:0006725,GO:0036294,GO:0016070,GO:0005575,GO:…
Posoc01g24440		1.99664		Q9LV09	Protein BOBBER 1	cytoplasm [GO:0005737]; cytosol [GO:0005829]; unfolded protein binding [GO:0051082]; developmental process [GO:0032502]; embryonic pattern specification [GO:0009880]; flower structural organization [GO:0048461]; heat acclimation [GO:0010286]; inflorescence meristem growth [GO:0010450]; leaf morphogenesis [GO:0009965]; pollen development [GO:0009555]; protein folding [GO:0006457]; response to heat…	GO:0005737; GO:0005829; GO:0006457; GO:0009408; GO:0009555; GO:0009880; GO:0009965; GO:0010286; GO:0010450; GO:0032502; GO:0048448; GO:0048461; GO:0048833; GO:0051082	GO:0000000,GO:0009987,GO:0000003,GO:0005515,GO:0022414,GO:0061458,GO:0048532,GO:0009628,GO:0010016,GO:0009888,GO:0006950,GO:0009266,GO:0009908,GO:0048437,GO:0009653,GO:0048438,GO:0048439,GO:0003002,GO:0048443,GO:0048827,GO:0048444,GO:0003006,GO:0009790,GO:0009791,GO:0048832,GO:0035266,GO:0090567,GO:0005575,GO:0040007,GO:0090697,GO:0090696,GO:0099402,GO:0090698,GO:0048589,GO:0050896,GO:0048466,GO:…
Posoc04g13490				-	-	-	-	-
Posoc01g15090				-	-	-	-	-
Posoc04g13420				-	-	-	-	-
Posoc06g10870				E5KGE0	BRAP2 RING ZnF UBP domain-containing protein 1 (EC 2.3.2.27)	ubiquitin ligase complex [GO:0000151]; hydrolase activity [GO:0016787]; protein heterodimerization activity [GO:0046982]; ubiquitin-protein transferase activity [GO:0004842]; zinc ion binding [GO:0008270]; regulation of seed germination [GO:0010029]	GO:0000151; GO:0004842; GO:0008270; GO:0010029; GO:0016787; GO:0046982	GO:0000000,GO:0046914,GO:0140096,GO:1902494,GO:1990234,GO:0048580,GO:2000026,GO:0046983,GO:0005575,GO:0019787,GO:0005515,GO:0008150,GO:0046872,GO:0048856,GO:0003674,GO:0032991,GO:0043167,GO:0043169,GO:0016740,GO:0050789,GO:0051239,GO:0050793,GO:0007275,GO:0090351,GO:0065007,GO:0003824,GO:1900140,GO:0005488,GO:0140535,GO:0009845,GO:0032501,GO:0032502,GO:0009791
Posoc08g08860				-	-	-	-	-
Posoc01g35890				P48534	L-ascorbate peroxidase, cytosolic (AP) (EC 1.11.1.11) (PsAPx01)	cytoplasm [GO:0005737]; heme binding [GO:0020037]; L-ascorbate peroxidase activity [GO:0016688]; metal ion binding [GO:0046872]; cellular response to oxidative stress [GO:0034599]; hydrogen peroxide catabolic process [GO:0042744]	GO:0005737; GO:0016688; GO:0020037; GO:0034599; GO:0042744; GO:0046872	GO:0000000,GO:0006979,GO:0009987,GO:0051716,GO:0097159,GO:0005575,GO:0044237,GO:0072593,GO:0050896,GO:0016209,GO:0033554,GO:0110165,GO:0008150,GO:0044248,GO:0008152,GO:0003674,GO:0043167,GO:0009056,GO:0043169,GO:0006950,GO:0070887,GO:0016491,GO:0016684,GO:0042221,GO:1901363,GO:0005488,GO:0003824,GO:0062197,GO:0005622,GO:0042743,GO:0004601,GO:0046906
Posoc05g05210		1.71879	1.56185	Q28CA1	Cytochrome c oxidase assembly factor 5	mitochondrion [GO:0005739]; mitochondrial cytochrome c oxidase assembly [GO:0033617]	GO:0005739; GO:0033617	GO:0000000,GO:0071840,GO:0009987,GO:0005575,GO:0005737,GO:0065003,GO:0016043,GO:0017004,GO:0022607,GO:0033108,GO:0110165,GO:0006996,GO:0044085,GO:0005622,GO:0008150,GO:0008535,GO:0043226,GO:0043227,GO:0007005,GO:0043229,GO:0043933,GO:0043231
Posoc02g14670				Q84WQ5	CBS domain-containing protein CBSX5	cytoplasm [GO:0005737]; nucleotide-activated protein kinase complex [GO:0031588]; nucleus [GO:0005634]; AMP binding [GO:0016208]; protein kinase binding [GO:0019901]; protein kinase regulator activity [GO:0019887]; cellular response to glucose starvation [GO:0042149]; cellular response to hypoxia [GO:0071456]; protein phosphorylation [GO:0006468]; regulation of catalytic activity [GO:0050790]	GO:0005634; GO:0005737; GO:0006468; GO:0016208; GO:0019887; GO:0019901; GO:0031588; GO:0042149; GO:0050790; GO:0071456	GO:0000000,GO:0001666,GO:0009987,GO:1902494,GO:0051716,GO:0009605,GO:0097159,GO:0019207,GO:0009991,GO:0006793,GO:0005515,GO:0006796,GO:0033554,GO:0043412,GO:0006807,GO:0071704,GO:0030234,GO:0071453,GO:0009628,GO:0043167,GO:0043168,GO:0043169,GO:1902911,GO:0043170,GO:0006950,GO:0000166,GO:0032553,GO:0032555,GO:1901363,GO:0032559,GO:0009267,GO:0031667,GO:0017076,GO:0031668,GO:0031669,GO:0016310,GO:…
Posoc05g20950		3.12892		Q0WWE3	Cytochrome b-c1 complex subunit 6-1, mitochondrial (Complex III subunit 6-1) (Complex III subunit VI) (Mitochondrial hinge protein) (Ubiquinol-cytochrome c oxidoreductase subunit 6-1)	mitochondrial respiratory chain complex III [GO:0005750]; mitochondrial electron transport, ubiquinol to cytochrome c [GO:0006122]	GO:0005750; GO:0006122	GO:0000000,GO:1902495,GO:1902494,GO:0009987,GO:0070469,GO:0005575,GO:0006091,GO:0044237,GO:1990351,GO:0016020,GO:0110165,GO:0042773,GO:0016021,GO:0045333,GO:0008150,GO:0042775,GO:0008152,GO:0019866,GO:0043226,GO:0045275,GO:0043227,GO:0043229,GO:0031966,GO:0032991,GO:0043231,GO:0031967,GO:1990204,GO:0009060,GO:0006119,GO:0031975,GO:0005737,GO:0005739,GO:0005740,GO:0015980,GO:0098796,GO:0098798,GO:…
Posoc02g12050				Q8H1F0	bZIP transcription factor 29 (AtbZIP29) (Protein DRINK ME-LIKE)	cytoplasm [GO:0005737]; cytosol [GO:0005829]; nucleus [GO:0005634]; DNA-binding transcription factor activity [GO:0003700]; protein homodimerization activity [GO:0042803]; sequence-specific DNA binding [GO:0043565]; transcription cis-regulatory region binding [GO:0000976]; regulation of growth [GO:0040008]; regulation of transcription, DNA-templated [GO:0006355]; reproductive shoot system develop…	GO:0000976; GO:0003700; GO:0005634; GO:0005737; GO:0005829; GO:0006355; GO:0040008; GO:0042803; GO:0043565; GO:0090567	GO:0000000,GO:0000003,GO:0009987,GO:0097159,GO:0032774,GO:0046983,GO:0005515,GO:0022414,GO:1903506,GO:0061458,GO:0019219,GO:0046483,GO:1901576,GO:0019222,GO:0006807,GO:0071704,GO:0009889,GO:0043170,GO:0001067,GO:1990837,GO:1901360,GO:1901363,GO:1901362,GO:0042802,GO:0051252,GO:0010556,GO:0003006,GO:0009791,GO:0090304,GO:0006725,GO:0016070,GO:0040007,GO:0005575,GO:0140110,GO:0044237,GO:0044238,GO:…
Posoc09g10990			1.59378	C0LGF5	LRR receptor-like serine/threonine-protein kinase RGI5 (EC 2.7.11.1) (Protein RECEPTOR OF RGF1 5) (Protein RGF1 INSENSITIVE 5)	integral component of membrane [GO:0016021]; plasma membrane [GO:0005886]; ATP binding [GO:0005524]; peptide receptor activity [GO:0001653]; protein serine kinase activity [GO:0106310]; protein threonine kinase activity [GO:0106311]; hormone-mediated signaling pathway [GO:0009755]; maintenance of meristem identity [GO:0010074]; regulation of root meristem growth [GO:0010082]	GO:0001653; GO:0005524; GO:0005886; GO:0009755; GO:0010074; GO:0010082; GO:0016021; GO:0106310; GO:0106311	GO:0000000,GO:0009987,GO:0051716,GO:0016772,GO:0016773,GO:0097159,GO:0038023,GO:0071944,GO:0023052,GO:0071310,GO:0016020,GO:0010015,GO:0043167,GO:0043168,GO:0009888,GO:0098727,GO:0000166,GO:0032553,GO:0032555,GO:0016301,GO:1901363,GO:0032559,GO:0010033,GO:0017076,GO:0009653,GO:0035639,GO:0060089,GO:0004672,GO:0035266,GO:0140096,GO:0071495,GO:0005575,GO:0040007,GO:0040008,GO:0099402,GO:1901265,GO:…
Posoc06g20290		2.64858	2.08792	-	-	-	-	-
Posoc04g00880				P42620	Glutathionyl-hydroquinone reductase YqjG (GS-HQR) (EC 1.8.5.7)	cytoplasm [GO:0005737]; glutathione transferase activity [GO:0004364]; oxidoreductase activity, acting on a sulfur group of donors, quinone or similar compound as acceptor [GO:0016672]; glutathione metabolic process [GO:0006749]	GO:0004364; GO:0005737; GO:0006749; GO:0016672	GO:0000000,GO:1901564,GO:0009987,GO:0016740,GO:0006790,GO:0005575,GO:0016491,GO:0044237,GO:0006575,GO:0003824,GO:0034641,GO:0043603,GO:0110165,GO:0005622,GO:0006518,GO:0008150,GO:0006807,GO:0008152,GO:0071704,GO:0003674,GO:0016667,GO:0016765
Posoc01g14370				O49485	D-3-phosphoglycerate dehydrogenase 1, chloroplastic (EC 1.1.1.95) (Protein EMBRYO SAC DEVELOPMENT ARREST 9)	chloroplast [GO:0009507]; chloroplast stroma [GO:0009570]; mitochondrion [GO:0005739]; plasma membrane [GO:0005886]; plastid [GO:0009536]; ATP binding [GO:0005524]; NAD binding [GO:0051287]; phosphoglycerate dehydrogenase activity [GO:0004617]; embryo development ending in seed dormancy [GO:0009793]; L-serine biosynthetic process [GO:0006564]; megagametogenesis [GO:0009561]; pollen development [G…	GO:0000096; GO:0004617; GO:0005524; GO:0005739; GO:0005886; GO:0006564; GO:0009507; GO:0009536; GO:0009555; GO:0009561; GO:0009570; GO:0009793; GO:0051287	GO:0000000,GO:0009987,GO:0000003,GO:0006790,GO:0097159,GO:0071944,GO:0022414,GO:0061458,GO:0016020,GO:1901576,GO:0006807,GO:0071704,GO:0043167,GO:0043168,GO:0006563,GO:0000166,GO:0019752,GO:0032553,GO:0010154,GO:0032555,GO:0043436,GO:1901363,GO:0032559,GO:0017076,GO:0016053,GO:0035639,GO:1901605,GO:1901607,GO:0046394,GO:0048316,GO:0009532,GO:0003006,GO:0009790,GO:0009791,GO:0006082,GO:0005575,GO:…
Posoc01g13890				Q9M1Q9	ABC transporter B family member 21 (ABC transporter ABCB.21) (AtABCB21) (Multidrug resistance protein 17) (P-glycoprotein 21)	cytosol [GO:0005829]; integral component of membrane [GO:0016021]; plasma membrane [GO:0005886]; vacuolar membrane [GO:0005774]; ATP binding [GO:0005524]; ATPase-coupled transmembrane transporter activity [GO:0042626]; auxin efflux transmembrane transporter activity [GO:0010329]; auxin influx transmembrane transporter activity [GO:0010328]; auxin efflux [GO:0010315]; auxin influx [GO:0060919]; tr…	GO:0005524; GO:0005774; GO:0005829; GO:0005886; GO:0010315; GO:0010328; GO:0010329; GO:0016021; GO:0042626; GO:0055085; GO:0060919	GO:0000000,GO:0009987,GO:0051716,GO:0009733,GO:0009734,GO:0097159,GO:0071944,GO:0023051,GO:0023052,GO:0005773,GO:0071310,GO:0016020,GO:0022804,GO:0010646,GO:0006810,GO:0009755,GO:0098588,GO:0043167,GO:0080161,GO:0043168,GO:0051234,GO:0000166,GO:0015399,GO:0032553,GO:0032555,GO:1901363,GO:0032559,GO:0010928,GO:0010033,GO:0098739,GO:0017076,GO:0035639,GO:0009914,GO:0010817,GO:0140352,GO:0071365,GO:…
Posoc09g06020				P42045	Ferrochelatase-2, chloroplastic (EC 4.99.1.1) (Ferrochelatase II) (Heme synthase 2) (Protoheme ferro-lyase 2)	chloroplast [GO:0009507]; ferrochelatase activity [GO:0004325]; heme biosynthetic process [GO:0006783]	GO:0004325; GO:0006783; GO:0009507	GO:0009536,GO:0000000,GO:0009987,GO:0046148,GO:0006725,GO:0005575,GO:0042440,GO:0044237,GO:0034641,GO:0018130,GO:0046483,GO:0110165,GO:1901576,GO:0008150,GO:0006807,GO:0008152,GO:0044249,GO:0071704,GO:0003674,GO:0043226,GO:0043227,GO:0043229,GO:0043231,GO:1901564,GO:0009058,GO:1901566,GO:0005737,GO:1901360,GO:0019438,GO:0044271,GO:1901362,GO:0003824,GO:0033013,GO:0033014,GO:0005622,GO:0042168,GO:…
Posoc06g18320				F4HPN2	Probable serine/threonine protein kinase IRE4 (AtIRE4) (EC 2.7.11.1)	ATP binding [GO:0005524]; metal ion binding [GO:0046872]; protein serine kinase activity [GO:0106310]; protein serine/threonine kinase activity [GO:0004674]; protein threonine kinase activity [GO:0106311]; intracellular signal transduction [GO:0035556]; peptidyl-serine phosphorylation [GO:0018105]	GO:0004674; GO:0005524; GO:0018105; GO:0035556; GO:0046872; GO:0106310; GO:0106311	GO:0000000,GO:0009987,GO:0051716,GO:0016772,GO:0016773,GO:0097159,GO:0006793,GO:0023052,GO:0006796,GO:0018193,GO:0043412,GO:0006807,GO:0071704,GO:0043167,GO:0043168,GO:0043169,GO:0018209,GO:0043170,GO:0000166,GO:0032553,GO:0032555,GO:0016301,GO:1901363,GO:0032559,GO:0017076,GO:0016310,GO:0035639,GO:0004672,GO:0140096,GO:0006468,GO:1901265,GO:0044237,GO:0044238,GO:0050896,GO:0019538,GO:0008150,GO:…
Posoc05g01250				Q8LED9	Probable carboxylesterase 16 (AtCXE16) (EC 3.1.1.1)	hydrolase activity [GO:0016787]; methyl indole-3-acetate esterase activity [GO:0080030]	GO:0016787; GO:0080030	GO:0003824,GO:0000000,GO:0052689,GO:0016788,GO:0003674
Posoc10g10290		2.17158	1.87851	Q7XTY9	Copper chaperone for superoxide dismutase, chloroplastic (Superoxide dismutase copper chaperone)	chloroplast [GO:0009507]; cytoplasm [GO:0005737]; copper ion binding [GO:0005507]; superoxide dismutase copper chaperone activity [GO:0016532]; removal of superoxide radicals [GO:0019430]	GO:0005507; GO:0005737; GO:0009507; GO:0016532; GO:0019430	GO:0009536,GO:0000000,GO:0046914,GO:1990748,GO:0009987,GO:0098754,GO:0006979,GO:0051716,GO:0005575,GO:0140104,GO:0044237,GO:0072593,GO:0050896,GO:0006801,GO:0016530,GO:0033554,GO:0016531,GO:0110165,GO:0097237,GO:0008150,GO:0046872,GO:0008152,GO:1901701,GO:1901700,GO:0071451,GO:0043226,GO:0003674,GO:0071450,GO:0043227,GO:0043229,GO:0043231,GO:0043167,GO:0043169,GO:0009636,GO:0070887,GO:0006950,GO:…
Posoc01g20980				-	-	-	-	-
Posoc09g09260			1.68341	Q54V77	CTP synthase (EC 6.3.4.2) (CTP synthetase) (UTP--ammonia ligase)	cytoophidium [GO:0097268]; cytoplasm [GO:0005737]; ATP binding [GO:0005524]; CTP synthase activity [GO:0003883]; identical protein binding [GO:0042802]; 'de novo' CTP biosynthetic process [GO:0044210]; CTP biosynthetic process [GO:0006241]; glutamine metabolic process [GO:0006541]; phospholipid biosynthetic process [GO:0008654]; pyrimidine nucleobase biosynthetic process [GO:0019856]	GO:0003883; GO:0005524; GO:0005737; GO:0006241; GO:0006541; GO:0008654; GO:0019856; GO:0042802; GO:0044210; GO:0097268	GO:0000000,GO:0009218,GO:0009987,GO:0009220,GO:0097159,GO:0006793,GO:0005515,GO:0006796,GO:0046483,GO:1901576,GO:0006807,GO:0009112,GO:0071704,GO:0009117,GO:0043167,GO:0046112,GO:0043168,GO:0008610,GO:0090407,GO:0000166,GO:0019752,GO:0032553,GO:0032555,GO:0009259,GO:0009260,GO:0043436,GO:1901360,GO:0055086,GO:1901363,GO:0032559,GO:1901362,GO:0017076,GO:0019637,GO:0009141,GO:0009142,GO:0046390,GO:…
Posoc01g13880				Q9FWX7	ABC transporter B family member 11 (ABC transporter ABCB.11) (AtABCB11) (Multidrug resistance protein 8) (P-glycoprotein 11)	extracellular region [GO:0005576]; integral component of membrane [GO:0016021]; plasma membrane [GO:0005886]; plasmodesma [GO:0009506]; ATP binding [GO:0005524]; ATPase-coupled transmembrane transporter activity [GO:0042626]; transmembrane transport [GO:0055085]	GO:0005524; GO:0005576; GO:0005886; GO:0009506; GO:0016021; GO:0042626; GO:0055085	GO:0000000,GO:0009987,GO:0055044,GO:0097159,GO:0005575,GO:0071944,GO:0022857,GO:1901265,GO:0070161,GO:0110165,GO:0016020,GO:0022804,GO:0008150,GO:0097367,GO:0005911,GO:0006810,GO:0003674,GO:0030554,GO:0043167,GO:0005215,GO:0043168,GO:0051234,GO:0030054,GO:0000166,GO:0015399,GO:0032553,GO:0032555,GO:0051179,GO:1901363,GO:0032559,GO:0005488,GO:0140657,GO:0017076,GO:0035639,GO:0031224,GO:0036094
Posoc01g01050				Q6DW76	Digalactosyldiacylglycerol synthase 1, chloroplastic (EC 2.4.1.241)	chloroplast outer membrane [GO:0009707]; peribacteroid membrane [GO:0043661]; digalactosyldiacylglycerol synthase activity [GO:0046481]; UDP-galactosyltransferase activity [GO:0035250]; galactolipid biosynthetic process [GO:0019375]; nodulation [GO:0009877]	GO:0009707; GO:0009877; GO:0019375; GO:0035250; GO:0043661; GO:0046481	GO:0000000,GO:0008194,GO:0046467,GO:0009987,GO:0048646,GO:0006664,GO:1903509,GO:0043659,GO:0043660,GO:0016020,GO:1901576,GO:0071704,GO:0019867,GO:0098588,GO:0009247,GO:0008610,GO:0009507,GO:0097708,GO:0019374,GO:0031410,GO:0009653,GO:0009526,GO:0009527,GO:0008378,GO:0042170,GO:0030139,GO:0009536,GO:0030659,GO:0005575,GO:0030666,GO:1901137,GO:0044237,GO:0044238,GO:1901135,GO:0110165,GO:0009941,GO:…
Posoc01g37450				O65020	Ethylene-overproduction protein 1 (Protein ETHYLENE OVERPRODUCER 1) (Protein ETO1)	ethylene-activated signaling pathway [GO:0009873]; negative regulation of ethylene-activated signaling pathway [GO:0010105]; protein ubiquitination [GO:0016567]	GO:0009873; GO:0010105; GO:0016567	GO:0000000,GO:0009987,GO:0051716,GO:0048519,GO:0023051,GO:0048523,GO:0023052,GO:0071310,GO:0023057,GO:0043412,GO:0010646,GO:0006807,GO:0070297,GO:0010648,GO:0071704,GO:0009755,GO:0070298,GO:0000160,GO:0043170,GO:0010033,GO:0032446,GO:0071495,GO:0048583,GO:0071369,GO:0048585,GO:0044238,GO:0050896,GO:0019538,GO:0008150,GO:0008152,GO:1902532,GO:1902531,GO:1901564,GO:0035556,GO:0050789,GO:0032870,GO:…
Posoc05g20130				Q8LFC0	Isocitrate dehydrogenase [NAD] regulatory subunit 1, mitochondrial (EC 1.1.1.41) (IDH-I) (Isocitric dehydrogenase 1) (NAD(+)-specific ICDH 1)	mitochondrion [GO:0005739]; plasma membrane [GO:0005886]; isocitrate dehydrogenase (NAD+) activity [GO:0004449]; zinc ion binding [GO:0008270]; isocitrate metabolic process [GO:0006102]; tricarboxylic acid cycle [GO:0006099]	GO:0004449; GO:0005739; GO:0005886; GO:0006099; GO:0006102; GO:0008270	GO:0000000,GO:0046914,GO:0006082,GO:0009987,GO:0005575,GO:0071944,GO:0006091,GO:0044237,GO:0044238,GO:0016020,GO:0110165,GO:0045333,GO:0008150,GO:0008152,GO:0046872,GO:0071704,GO:0043226,GO:0003674,GO:0043227,GO:0043229,GO:0072350,GO:0043231,GO:0043167,GO:0004448,GO:1902652,GO:0043169,GO:0009060,GO:0016614,GO:0016616,GO:0019752,GO:0005737,GO:0016491,GO:0015980,GO:0043436,GO:0003824,GO:0005488,GO:…
Posoc04g02500			2.20288	Q9ZU46	Receptor protein kinase-like protein ZAR1 (EC 2.7.11.1) (Protein ZYGOTIC ARREST 1)	chloroplast [GO:0009507]; chloroplast stroma [GO:0009570]; integral component of membrane [GO:0016021]; plant-type cell wall [GO:0009505]; plasma membrane [GO:0005886]; pollen tube [GO:0090406]; secretory vesicle [GO:0099503]; ATP binding [GO:0005524]; kinase activity [GO:0016301]; protein serine kinase activity [GO:0106310]; protein serine/threonine kinase activity [GO:0004674]; protein threonin…	GO:0004674; GO:0005524; GO:0005886; GO:0009505; GO:0009507; GO:0009570; GO:0010069; GO:0010070; GO:0016021; GO:0016301; GO:0046777; GO:0090406; GO:0099503; GO:0106310; GO:0106311	GO:0000000,GO:0022402,GO:0000003,GO:0009987,GO:0016772,GO:0016773,GO:0097159,GO:0071944,GO:0007049,GO:0006793,GO:0006796,GO:0022414,GO:0000910,GO:0061458,GO:0016020,GO:0043412,GO:0000278,GO:0006807,GO:0000281,GO:0071704,GO:0043167,GO:0043168,GO:0043170,GO:0008356,GO:0000166,GO:0032553,GO:0010154,GO:0032555,GO:0097708,GO:1901363,GO:0032559,GO:0031410,GO:0017076,GO:0016310,GO:0035639,GO:0009532,GO:…
Posoc05g20460		-2.41435		Q96520	Peroxidase 12 (Atperox P12) (EC 1.11.1.7) (ATP4a) (PRXR6)	cell wall [GO:0005618]; extracellular region [GO:0005576]; mitochondrion [GO:0005739]; plant-type cell wall [GO:0009505]; plasmodesma [GO:0009506]; vacuole [GO:0005773]; heme binding [GO:0020037]; metal ion binding [GO:0046872]; peroxidase activity [GO:0004601]; hydrogen peroxide catabolic process [GO:0042744]; response to oxidative stress [GO:0006979]	GO:0004601; GO:0005576; GO:0005618; GO:0005739; GO:0005773; GO:0006979; GO:0009505; GO:0009506; GO:0020037; GO:0042744; GO:0046872	GO:0000000,GO:0009987,GO:0055044,GO:0097159,GO:0005575,GO:0071944,GO:0044237,GO:0070161,GO:0050896,GO:0072593,GO:0016209,GO:0110165,GO:0008150,GO:0005911,GO:0044248,GO:0008152,GO:0003674,GO:0043226,GO:0043227,GO:0043229,GO:0043231,GO:0043167,GO:0009056,GO:0043169,GO:0006950,GO:0030054,GO:0030312,GO:0005737,GO:0016491,GO:0016684,GO:1901363,GO:0005488,GO:0003824,GO:0005622,GO:0042743,GO:0046906
Posoc03g23400			1.73343	Q6Z6S1	Apoptosis inhibitor 5-like protein API5 (Protein APOPTOSIS INHIBITOR 5)	nucleus [GO:0005634]; mRNA binding [GO:0003729]; RNA binding [GO:0003723]; pollen development [GO:0009555]; regulation of programmed cell death [GO:0043067]	GO:0003723; GO:0003729; GO:0005634; GO:0009555; GO:0043067	GO:0000000,GO:0009987,GO:0097159,GO:0005575,GO:0110165,GO:0012501,GO:0008150,GO:0048856,GO:0043226,GO:0003674,GO:0043227,GO:0008219,GO:0003676,GO:0043229,GO:0043231,GO:0048229,GO:0050789,GO:0050794,GO:0007275,GO:1901363,GO:0065007,GO:0005488,GO:0032501,GO:0005622,GO:0032502,GO:0010941
Posoc06g05670			1.82993	Q0WWX5	Putative recombination initiation defects 3 (AtPRD3)	nucleus [GO:0005634]; chromosome organization involved in meiotic cell cycle [GO:0070192]; plant-type sporogenesis [GO:0048236]	GO:0005634; GO:0048236; GO:0070192	GO:0000000,GO:0022402,GO:0009987,GO:0000003,GO:0005575,GO:0007049,GO:0051276,GO:0022414,GO:0006996,GO:0110165,GO:0008150,GO:0043226,GO:1903046,GO:0043227,GO:0043229,GO:0043934,GO:0043231,GO:0071840,GO:0048869,GO:0016043,GO:0019953,GO:0034293,GO:0032502,GO:0005622,GO:0051321,GO:0003006
Posoc08g03800			1.93963	O80763	Probable nucleoredoxin 1 (AtNrx1) (EC 1.8.1.8)	cytosol [GO:0005829]; nucleus [GO:0005634]; protein-disulfide reductase (NAD(P)) activity [GO:0047134]; pollen tube growth [GO:0009860]; pollen tube guidance [GO:0010183]; regulation of pollen tube growth [GO:0080092]; response to cadmium ion [GO:0046686]	GO:0005634; GO:0005829; GO:0009860; GO:0010183; GO:0046686; GO:0047134; GO:0080092	GO:0009856,GO:0000000,GO:0000003,GO:0009987,GO:0009605,GO:0000902,GO:0000904,GO:0022414,GO:0060560,GO:0010769,GO:0001558,GO:0006935,GO:0016667,GO:0016668,GO:0071840,GO:0044706,GO:0051239,GO:0016043,GO:0016049,GO:0010035,GO:0009653,GO:0051510,GO:0010038,GO:0051128,GO:0015035,GO:0015036,GO:0003006,GO:0140096,GO:0005575,GO:0040007,GO:0040008,GO:0030154,GO:0022603,GO:0040011,GO:0009932,GO:0048588,GO:…
Posoc02g07260				Q9M2Z4	Membrane steroid-binding protein 2 (AtMP2) (Membrane-associated progesterone-binding protein 3) (AtMAPR3)	chloroplast thylakoid membrane [GO:0009535]; cytosol [GO:0005829]; endomembrane system [GO:0012505]; endoplasmic reticulum [GO:0005783]; integral component of membrane [GO:0016021]; membrane [GO:0016020]; nucleus [GO:0005634]; plasma membrane [GO:0005886]; protein domain specific binding [GO:0019904]; steroid binding [GO:0005496]	GO:0005496; GO:0005634; GO:0005783; GO:0005829; GO:0005886; GO:0009535; GO:0012505; GO:0016020; GO:0016021; GO:0019904	GO:0000000,GO:0009536,GO:0097159,GO:0005575,GO:0071944,GO:0005515,GO:0110165,GO:0003674,GO:0043226,GO:0043227,GO:0042651,GO:0043229,GO:0043231,GO:0031967,GO:0008289,GO:0009507,GO:0031975,GO:0031976,GO:0005737,GO:0009579,GO:0005488,GO:0031984,GO:0031090,GO:0034357,GO:0005622,GO:0009526,GO:0031224,GO:0042170,GO:0055035,GO:0009534
Posoc06g11680		2.58958	2.33275	Q2NNE0	Protein IQ-DOMAIN 22 (AtIQD22)	nucleus [GO:0005634]; plasma membrane [GO:0005886]; calmodulin binding [GO:0005516]; response to gibberellin [GO:0009739]	GO:0005516; GO:0005634; GO:0005886; GO:0009739	GO:0000000,GO:0005575,GO:0033993,GO:0071944,GO:0005515,GO:0042221,GO:0005488,GO:0050896,GO:0010033,GO:0016020,GO:0110165,GO:0005622,GO:0008150,GO:0009719,GO:1901700,GO:0043226,GO:0003674,GO:0043227,GO:0009725,GO:0043229,GO:0043231
Posoc01g21320				-	-	-	-	-
Posoc07g14900				Q9ZV36	UDP-glucuronic acid decarboxylase 6 (EC 4.1.1.35) (UDP-XYL synthase 6) (UDP-glucuronate decarboxylase 6) (UGD) (UXS-6)	cytoplasm [GO:0005737]; peroxisome [GO:0005777]; plasma membrane [GO:0005886]; NAD+ binding [GO:0070403]; UDP-glucuronate decarboxylase activity [GO:0048040]; D-xylose metabolic process [GO:0042732]; UDP-D-xylose biosynthetic process [GO:0033320]	GO:0005737; GO:0005777; GO:0005886; GO:0033320; GO:0042732; GO:0048040; GO:0070403	GO:0000000,GO:0009987,GO:0097159,GO:0071944,GO:0009225,GO:0006793,GO:0009226,GO:0046483,GO:0016020,GO:1901576,GO:0006807,GO:0071704,GO:0043167,GO:0043168,GO:0000166,GO:0033319,GO:1901360,GO:0055086,GO:1901363,GO:1901362,GO:0016829,GO:0016830,GO:0016831,GO:0006725,GO:0005575,GO:1901137,GO:1901265,GO:0044237,GO:0044238,GO:0034641,GO:1901135,GO:0018130,GO:0042579,GO:0110165,GO:0008150,GO:0051287,GO:…
Posoc02g26270				O23461	L-arabinokinase (AtISA1) (EC 2.7.1.46)	cytosol [GO:0005829]; integral component of membrane [GO:0016021]; plasmodesma [GO:0009506]; ATP binding [GO:0005524]; L-arabinokinase activity [GO:0009702]; arabinose metabolic process [GO:0019566]; galactose metabolic process [GO:0006012]	GO:0005524; GO:0005829; GO:0006012; GO:0009506; GO:0009702; GO:0016021; GO:0019566	GO:0019200,GO:0000000,GO:0055044,GO:0016772,GO:0016773,GO:0097159,GO:0005575,GO:1901265,GO:0044238,GO:0070161,GO:0110165,GO:0016020,GO:0097367,GO:0008150,GO:0005911,GO:0005975,GO:0008152,GO:0071704,GO:0030554,GO:0003674,GO:0043167,GO:0043168,GO:0016740,GO:0030054,GO:0000166,GO:0005737,GO:0032553,GO:0032555,GO:0005996,GO:0016301,GO:1901363,GO:0032559,GO:0005488,GO:0003824,GO:0017076,GO:0019318,GO:…
Posoc08g03080		1.66921	1.83146	-	-	-	-	-
Posoc03g23670				O04319	Polyadenylate-binding protein 6 (PABP-6) (Poly(A)-binding protein 6)	cytosol [GO:0005829]; nucleus [GO:0005634]; ribonucleoprotein complex [GO:1990904]; mRNA 3'-UTR binding [GO:0003730]; poly(A) binding [GO:0008143]; poly(U) RNA binding [GO:0008266]; RNA binding [GO:0003723]; mRNA metabolic process [GO:0016071]; regulation of translation [GO:0006417]; translational initiation [GO:0006413]	GO:0003723; GO:0003730; GO:0005634; GO:0005829; GO:0006413; GO:0006417; GO:0008143; GO:0008266; GO:0016071; GO:1990904	GO:0000000,GO:0009987,GO:0097159,GO:0006412,GO:0003727,GO:0003729,GO:0046483,GO:1901576,GO:0019222,GO:0006807,GO:0071704,GO:0009889,GO:0043170,GO:0043043,GO:1901360,GO:0051246,GO:1901363,GO:0070717,GO:0010556,GO:0090304,GO:0006725,GO:0016070,GO:0005575,GO:0034248,GO:0044237,GO:0044238,GO:0034641,GO:0019538,GO:0043603,GO:0110165,GO:0043604,GO:0034645,GO:0008150,GO:0008152,GO:0044249,GO:0043226,GO:…
Posoc02g06290				-	-	-	-	-
Posoc08g13900		1.7215		Q9ZNX9	RNA polymerase sigma factor sigE, chloroplastic/mitochondrial (Sigma factor E) (Sigma-E) (RNA polymerase sigma factor sig5) (Atsig5) (Sigma factor 5)	chloroplast [GO:0009507]; mitochondrion [GO:0005739]; DNA binding [GO:0003677]; sigma factor activity [GO:0016987]; cellular response to blue light [GO:0071483]; cellular response to salt stress [GO:0071472]; chloroplast organization [GO:0009658]; DNA-templated transcription, initiation [GO:0006352]; embryo sac development [GO:0009553]; photosystem II assembly [GO:0010207]; positive regulation of…	GO:0003677; GO:0005739; GO:0006352; GO:0009507; GO:0009553; GO:0009658; GO:0010114; GO:0010207; GO:0010218; GO:0016987; GO:0045893; GO:0071472; GO:0071483; GO:2001141	GO:0000000,GO:0009987,GO:0051716,GO:0032774,GO:0033554,GO:0019219,GO:1901576,GO:0019222,GO:0071704,GO:0006950,GO:1901360,GO:1901363,GO:0071470,GO:0071214,GO:1901362,GO:0051252,GO:0044085,GO:0051254,GO:0071478,GO:0006970,GO:0071482,GO:0010556,GO:0010557,GO:0009536,GO:1902680,GO:0104004,GO:0006725,GO:0140110,GO:0022607,GO:0034641,GO:0110165,GO:0006996,GO:0003674,GO:0031323,GO:0003676,GO:0031325,GO:…
Posoc02g11150				P93006	Probable protein phosphatase 2C 27 (AtPP2C27) (EC 3.1.3.16) (Probable protein phosphatase 2C G group 1) (AtPP2CG1)	cytoplasm [GO:0005737]; nucleus [GO:0005634]; metal ion binding [GO:0046872]; protein serine phosphatase activity [GO:0106306]; protein serine/threonine phosphatase activity [GO:0004722]; protein threonine phosphatase activity [GO:0106307]; protein dephosphorylation [GO:0006470]; response to abscisic acid [GO:0009737]; response to salt stress [GO:0009651]; response to water deprivation [GO:000941…	GO:0004722; GO:0005634; GO:0005737; GO:0006470; GO:0009414; GO:0009651; GO:0009737; GO:0046872; GO:0106306; GO:0106307	GO:0000000,GO:0140096,GO:0009987,GO:0009415,GO:0005575,GO:0033993,GO:0006793,GO:0006796,GO:0001101,GO:0044237,GO:0044238,GO:0050896,GO:0019538,GO:0042578,GO:0016787,GO:0110165,GO:0043412,GO:0016788,GO:0008150,GO:0016791,GO:0006807,GO:0097305,GO:0008152,GO:1901700,GO:0071704,GO:0043226,GO:0003674,GO:0043227,GO:0009628,GO:0043229,GO:0043231,GO:0043167,GO:0043169,GO:1901564,GO:0043170,GO:0006950,GO:…
Posoc05g11130	-2.38253			-	-	-	-	-
Posoc03g21480			1.81576	Q8S3D2	Transcription factor bHLH87 (Basic helix-loop-helix protein 87) (AtbHLH87) (bHLH 87) (Transcription factor EN 121) (bHLH transcription factor bHLH087)	nucleus [GO:0005634]; DNA-binding transcription factor activity [GO:0003700]; protein dimerization activity [GO:0046983]; transcription cis-regulatory region binding [GO:0000976]; regulation of transcription, DNA-templated [GO:0006355]	GO:0000976; GO:0003700; GO:0005634; GO:0006355; GO:0046983	GO:0000000,GO:0009987,GO:0097159,GO:0032774,GO:0005515,GO:1903506,GO:0019219,GO:0046483,GO:1901576,GO:0019222,GO:0006807,GO:0071704,GO:0009889,GO:0043170,GO:0001067,GO:1990837,GO:0043565,GO:1901360,GO:1901363,GO:1901362,GO:0051252,GO:0010556,GO:0090304,GO:0006725,GO:0016070,GO:0005575,GO:0140110,GO:0044237,GO:0044238,GO:0006351,GO:0034641,GO:0018130,GO:0110165,GO:0008150,GO:0008152,GO:0044249,GO:…
Posoc06g15680				Q9SDX3	UTP--glucose-1-phosphate uridylyltransferase (EC 2.7.7.9) (UDP-glucose pyrophosphorylase) (UDPGP) (UGPase)	cytoplasm [GO:0005737]; UTP:glucose-1-phosphate uridylyltransferase activity [GO:0003983]; UDP-glucose metabolic process [GO:0006011]	GO:0003983; GO:0005737; GO:0006011	GO:0000000,GO:0009987,GO:0016772,GO:0006725,GO:0005575,GO:0006793,GO:0009225,GO:0016779,GO:0044237,GO:0044238,GO:0034641,GO:1901135,GO:0046483,GO:0110165,GO:0008150,GO:0006807,GO:0008152,GO:0071704,GO:0003674,GO:0051748,GO:0016740,GO:0070569,GO:1901360,GO:0055086,GO:0003824,GO:0005622,GO:0044281,GO:0006139
Posoc09g03620				Q9CAI3	Probable cinnamyl alcohol dehydrogenase 1 (AtCAD1) (EC 1.1.1.195)	cytosol [GO:0005829]; cinnamyl-alcohol dehydrogenase activity [GO:0045551]; oxidoreductase activity, acting on the CH-OH group of donors, NAD or NADP as acceptor [GO:0016616]; sinapyl alcohol dehydrogenase activity [GO:0052747]; zinc ion binding [GO:0008270]; lignin biosynthetic process [GO:0009809]	GO:0005829; GO:0008270; GO:0009809; GO:0016616; GO:0045551; GO:0052747	GO:0000000,GO:0046914,GO:0009987,GO:0006725,GO:0044550,GO:0005575,GO:0044237,GO:0009808,GO:0110165,GO:1901576,GO:0008150,GO:0046872,GO:0008152,GO:0044249,GO:0071704,GO:0003674,GO:0043167,GO:0043169,GO:0009698,GO:0009058,GO:0009699,GO:0019748,GO:0016614,GO:0005737,GO:0016491,GO:1901360,GO:0019438,GO:1901362,GO:0003824,GO:0005488,GO:0005622
Posoc03g24760			2.19653	Q9F131	3-hydroxybenzoate 6-hydroxylase 1 (EC 1.14.13.24) (Constitutive 3-hydroxybenzoate 6-hydroxylase)	3-hydroxybenzoate 6-monooxygenase activity [GO:0018669]; FAD binding [GO:0071949]; aromatic compound catabolic process [GO:0019439]	GO:0018669; GO:0019439; GO:0071949	GO:0043168,GO:0009056,GO:0000000,GO:0016705,GO:0009987,GO:0050660,GO:0016709,GO:0006725,GO:0000166,GO:0097159,GO:0016491,GO:1901265,GO:0044237,GO:1901363,GO:0005488,GO:0003824,GO:0004497,GO:0008150,GO:0044248,GO:0008152,GO:0003674,GO:0036094,GO:0043167
Posoc10g07240				Q6TGC6	Serine/threonine-protein kinase CBK1 (EC 2.7.11.1)	ATP binding [GO:0005524]; protein serine kinase activity [GO:0106310]; protein threonine kinase activity [GO:0106311]	GO:0005524; GO:0106310; GO:0106311	GO:0004672,GO:0043168,GO:0000000,GO:0140096,GO:0016772,GO:0016740,GO:0016773,GO:0097159,GO:0000166,GO:0032553,GO:0032555,GO:1901265,GO:0016301,GO:1901363,GO:0032559,GO:0003824,GO:0005488,GO:0017076,GO:0097367,GO:0035639,GO:0030554,GO:0003674,GO:0036094,GO:0043167
Posoc03g25350				Q0WQX7	RHOMBOID-like protein 1 (AtRBL1) (EC 3.4.21.-)	Golgi apparatus [GO:0005794]; Golgi membrane [GO:0000139]; integral component of membrane [GO:0016021]; serine-type endopeptidase activity [GO:0004252]	GO:0000139; GO:0004252; GO:0005794; GO:0016021	GO:0000000,GO:0140096,GO:0005575,GO:0005737,GO:0008233,GO:0008236,GO:0004175,GO:0003824,GO:0031090,GO:0017171,GO:0016787,GO:0110165,GO:0016020,GO:0005622,GO:0031224,GO:0012505,GO:0043226,GO:0003674,GO:0043227,GO:0098588,GO:0043229,GO:0043231
Posoc04g06240			2.19864	Q7Y030	O-fucosyltransferase 31 (O-FucT-31) (EC 2.4.1.-) (O-fucosyltransferase family protein)	Golgi cis cisterna [GO:0000137]; integral component of membrane [GO:0016021]; glycosyltransferase activity [GO:0016757]; fucose metabolic process [GO:0006004]	GO:0000137; GO:0006004; GO:0016021; GO:0016757	GO:0000000,GO:0005575,GO:0044238,GO:0110165,GO:0016020,GO:0008150,GO:0005975,GO:0008152,GO:0071704,GO:0012505,GO:0003674,GO:0043226,GO:0043227,GO:0043229,GO:0043231,GO:0005794,GO:0005795,GO:0016740,GO:0098791,GO:0005737,GO:0005996,GO:0003824,GO:0031984,GO:0031985,GO:0019318,GO:0005622,GO:0031224,GO:0044281
Posoc08g03610			1.90043	-	-	-	-	-
Posoc06g02940				Q9FFB6	E3 ubiquitin-protein ligase RZFP34 (EC 2.3.2.27) (CHY zinc-finger and RING protein 1) (RING zinc-finger protein 34) (RZFP34 protein homolog) (AtRZPF34)	endoplasmic reticulum [GO:0005783]; nucleus [GO:0005634]; ubiquitin protein ligase activity [GO:0061630]; zinc ion binding [GO:0008270]; protein ubiquitination [GO:0016567]; regulation of stomatal opening [GO:1902456]; ubiquitin-dependent protein catabolic process [GO:0006511]	GO:0005634; GO:0005783; GO:0006511; GO:0008270; GO:0016567; GO:0061630; GO:1902456	GO:0000000,GO:0009987,GO:0010118,GO:0010119,GO:0051603,GO:0043412,GO:0006807,GO:0046872,GO:0071704,GO:1901575,GO:0043167,GO:0043169,GO:0043170,GO:1990069,GO:0032446,GO:0046914,GO:0140096,GO:0005575,GO:0019787,GO:0044237,GO:0044238,GO:0019538,GO:0030163,GO:0110165,GO:0008150,GO:0044248,GO:0008152,GO:0012505,GO:0043226,GO:0003674,GO:0061659,GO:0043227,GO:0043229,GO:0043231,GO:1901565,GO:0009056,GO:…
Posoc07g12320				Q9LZK5	DnaJ protein ERDJ3B (Chaperone protein dnaJ 19) (AtDjB19) (AtJ19) (Endoplasmic reticulum dnaJ domain-containing protein 3B) (AtERdj3B) (Protein SCJ1 homolog ERDJ3B)	cytosol [GO:0005829]; endoplasmic reticulum [GO:0005783]; endoplasmic reticulum lumen [GO:0005788]; plasma membrane [GO:0005886]; Hsp70 protein binding [GO:0030544]; unfolded protein binding [GO:0051082]; pattern recognition receptor signaling pathway [GO:0002221]; protein folding [GO:0006457]	GO:0002221; GO:0005783; GO:0005788; GO:0005829; GO:0005886; GO:0006457; GO:0030544; GO:0051082	GO:0000000,GO:0009987,GO:0051716,GO:0005575,GO:0048583,GO:0002376,GO:0071944,GO:0005515,GO:0002764,GO:0023052,GO:0050896,GO:0110165,GO:0016020,GO:0008150,GO:0050776,GO:0012505,GO:0043226,GO:0003674,GO:0043227,GO:0043229,GO:0043231,GO:0031072,GO:0043233,GO:0050789,GO:0031974,GO:0005737,GO:0050794,GO:0006955,GO:0065007,GO:0005488,GO:0007154,GO:0005622,GO:0002682,GO:0070013,GO:0007165
Posoc08g05340				A2YH41	Serine/threonine-protein kinase ATR (EC 2.7.11.1)	nucleus [GO:0005634]; ATP binding [GO:0005524]; protein serine kinase activity [GO:0106310]; protein threonine kinase activity [GO:0106311]; cell cycle [GO:0007049]; DNA repair [GO:0006281]	GO:0005524; GO:0005634; GO:0006281; GO:0007049; GO:0106310; GO:0106311	GO:0000000,GO:0009987,GO:0016772,GO:0051716,GO:0016773,GO:0097159,GO:0033554,GO:0046483,GO:0006807,GO:0071704,GO:0043167,GO:0043168,GO:0043170,GO:0006950,GO:0000166,GO:0032553,GO:0032555,GO:0016301,GO:1901360,GO:1901363,GO:0032559,GO:0017076,GO:0035639,GO:0006974,GO:0004672,GO:0090304,GO:0140096,GO:0006725,GO:0005575,GO:1901265,GO:0044237,GO:0044238,GO:0050896,GO:0034641,GO:0110165,GO:0008150,GO:…
Posoc01g40770				-	-	-	-	-
Posoc01g39330				Q8VZ79	Protein INVOLVED IN DE NOVO 2 (Protein RNA-DIRECTED DNA METHYLATION 12)	RNA binding [GO:0003723]; chromatin silencing [GO:0006342]; DNA methylation [GO:0006306]; gene silencing by RNA [GO:0031047]; regulation of double-strand break repair via homologous recombination [GO:0010569]; response to cadmium ion [GO:0046686]	GO:0003723; GO:0006306; GO:0006342; GO:0010569; GO:0031047; GO:0046686	GO:0000000,GO:0032259,GO:0009987,GO:0051716,GO:0010629,GO:0097159,GO:0080135,GO:0048519,GO:0080134,GO:0006281,GO:0006282,GO:0000018,GO:0033554,GO:0019219,GO:0046483,GO:0043412,GO:2000779,GO:0043414,GO:0019222,GO:0006807,GO:0071704,GO:0006302,GO:0006304,GO:0006305,GO:0071840,GO:0043170,GO:0009892,GO:0006310,GO:0006950,GO:0016043,GO:0070828,GO:1901360,GO:1901363,GO:0010035,GO:0006325,GO:0010038,GO:…
Posoc04g02300			1.65891	Q9AWM8	Kinesin-like protein KIN-7A (NPK1-activating kinesin-like protein) (OsNACK) (Protein DWARF BAMBOO SHOOT 1)	microtubule [GO:0005874]; ATP binding [GO:0005524]; ATP-dependent microtubule motor activity [GO:1990939]; microtubule binding [GO:0008017]; cell cycle [GO:0007049]; cell division [GO:0051301]; microtubule-based movement [GO:0007018]	GO:0005524; GO:0005874; GO:0007018; GO:0007049; GO:0008017; GO:0051301; GO:1990939	GO:0000000,GO:0009987,GO:0097159,GO:0005575,GO:0099081,GO:0099080,GO:0005515,GO:1901265,GO:0015630,GO:0015631,GO:0110165,GO:0008150,GO:0097367,GO:0003674,GO:0030554,GO:0043226,GO:0008092,GO:0043228,GO:0043229,GO:0043167,GO:0005856,GO:0043168,GO:0043232,GO:0000166,GO:0007017,GO:0032553,GO:0032555,GO:1901363,GO:0032559,GO:0005488,GO:0140657,GO:0017076,GO:0005622,GO:0035639,GO:0099513,GO:0099512,GO:…
Posoc01g00880				P29677	Mitochondrial-processing peptidase subunit alpha (Alpha-MPP) (Inactive zinc metalloprotease alpha) (Ubiquinol-cytochrome-c reductase subunit II) (EC 7.1.1.8)	mitochondrial inner membrane [GO:0005743]; mitochondrion [GO:0005739]; respirasome [GO:0070469]; metal ion binding [GO:0046872]; ubiquinol-cytochrome-c reductase activity [GO:0008121]; proteolysis [GO:0006508]	GO:0005739; GO:0005743; GO:0006508; GO:0008121; GO:0046872; GO:0070469	GO:0000000,GO:0008324,GO:0022853,GO:0005575,GO:0022857,GO:0044238,GO:0019538,GO:0110165,GO:0016020,GO:0022804,GO:0015318,GO:0008150,GO:0006807,GO:0008152,GO:0071704,GO:0019866,GO:0043226,GO:0003674,GO:0043227,GO:0015453,GO:0043229,GO:0031966,GO:0009055,GO:0043231,GO:0043167,GO:0031967,GO:0005215,GO:0043169,GO:1901564,GO:0043170,GO:0015075,GO:0015078,GO:0016679,GO:0015399,GO:0031975,GO:0005737,GO:…
Posoc02g01640			2.21498	Q93ZE9	Phosphatidylinositol/phosphatidylcholine transfer protein SFH3 (Protein SEC FOURTEEN HOMOLOGS 3) (AtSFH3)	Golgi membrane [GO:0000139]; plasma membrane [GO:0005886]; flower development [GO:0009908]; protein transport [GO:0015031]	GO:0000139; GO:0005886; GO:0009908; GO:0015031	GO:0045184,GO:0000000,GO:0000003,GO:0009987,GO:0090567,GO:0070727,GO:0005575,GO:0071944,GO:0033036,GO:0022414,GO:0061458,GO:0016020,GO:0110165,GO:0008150,GO:0071702,GO:0071705,GO:0048856,GO:0012505,GO:0006810,GO:0043226,GO:0048731,GO:0043227,GO:0098588,GO:0043229,GO:0043231,GO:0048608,GO:0005794,GO:0051234,GO:0008104,GO:0005737,GO:0007275,GO:0051179,GO:0048367,GO:0031090,GO:0032501,GO:0005622,GO:…
Posoc05g10220				Q9ZRF1	Probable mannitol dehydrogenase (EC 1.1.1.255) (NAD-dependent mannitol dehydrogenase)	mannitol dehydrogenase activity [GO:0046029]; zinc ion binding [GO:0008270]	GO:0008270; GO:0046029	GO:0003824,GO:0005488,GO:0000000,GO:0043169,GO:0046914,GO:0016614,GO:0016616,GO:0031320,GO:0046872,GO:0003674,GO:0016491,GO:0043167
Posoc08g06440		2.15118	1.9899	-	-	-	-	-
Posoc04g14220	-1.52637			Q9LV93	ABC transporter F family member 5 (ABC transporter ABCF.5) (AtABCF5) (GCN20-type ATP-binding cassette protein GCN5)	ATP binding [GO:0005524]; ATPase-coupled transmembrane transporter activity [GO:0042626]; mRNA binding [GO:0003729]; response to nematode [GO:0009624]	GO:0003729; GO:0005524; GO:0009624; GO:0042626	GO:0000000,GO:0044419,GO:0009605,GO:0097159,GO:0043207,GO:0009607,GO:0022857,GO:0003723,GO:1901265,GO:0050896,GO:0022804,GO:0008150,GO:0097367,GO:0003674,GO:0030554,GO:0003676,GO:0043167,GO:0005215,GO:0043168,GO:0000166,GO:0015399,GO:0032553,GO:0032555,GO:1901363,GO:0032559,GO:0005488,GO:0140657,GO:0017076,GO:0035639,GO:0051707,GO:0036094
Posoc09g04910		3.04518		Q9FLE8	Uncharacterized protein At5g39865	plasma membrane [GO:0005886]; glutathione oxidoreductase activity [GO:0097573]	GO:0005886; GO:0097573	GO:0003824,GO:0000000,GO:0140096,GO:0016020,GO:0110165,GO:0005575,GO:0071944,GO:0003674,GO:0015035,GO:0016667,GO:0016491,GO:0015036
Posoc04g04020			1.54909	Q8L731	Protein DETOXIFICATION 12 (AtDTX12) (Multidrug and toxic compound extrusion protein 12) (MATE protein 12)	chloroplast [GO:0009507]; integral component of membrane [GO:0016021]; membrane [GO:0016020]; antiporter activity [GO:0015297]; transmembrane transporter activity [GO:0022857]; xenobiotic transmembrane transporter activity [GO:0042910]	GO:0009507; GO:0015297; GO:0016020; GO:0016021; GO:0022857; GO:0042910	GO:0009536,GO:0000000,GO:0005575,GO:0005737,GO:0110165,GO:0022804,GO:0005622,GO:0031224,GO:0003674,GO:0043226,GO:0015291,GO:0043227,GO:0043229,GO:0005215,GO:0043231
Posoc08g03640		2.33022		-	-	-	-	-
Posoc08g07260			1.62468	Q921R4	DnaJ homolog subfamily C member 14	endoplasmic reticulum membrane [GO:0005789]; integral component of membrane [GO:0016021]; dopamine receptor binding [GO:0050780]; G protein-coupled receptor binding [GO:0001664]; protein transport [GO:0015031]	GO:0001664; GO:0005789; GO:0015031; GO:0016021; GO:0050780	GO:0045184,GO:0000000,GO:0009987,GO:0070727,GO:0005575,GO:0098827,GO:0005515,GO:0033036,GO:0110165,GO:0016020,GO:0008150,GO:0071702,GO:0005783,GO:0071705,GO:0012505,GO:0006810,GO:0043226,GO:0003674,GO:0043227,GO:0043229,GO:0043231,GO:0051234,GO:0008104,GO:0005737,GO:0051179,GO:0005102,GO:0031984,GO:0005488,GO:0031090,GO:0005622,GO:0031224,GO:0051641,GO:0042175
Posoc01g03740	-1.8413			-	-	-	-	-
Posoc06g16580			1.83561	Q6NMM8	Probable glucuronoxylan glucuronosyltransferase F8H (EC 2.4.1.-) (FRA8 homolog) (Protein FRAGILE FIBER 8 homolog)	Golgi apparatus [GO:0005794]; Golgi membrane [GO:0000139]; integral component of membrane [GO:0016021]; glycosyltransferase activity [GO:0016757]; cell wall organization [GO:0071555]; glucuronoxylan biosynthetic process [GO:0010417]; protein glycosylation [GO:0006486]	GO:0000139; GO:0005794; GO:0006486; GO:0010417; GO:0016021; GO:0016757; GO:0071555	GO:0000000,GO:0071554,GO:0009987,GO:0044036,GO:0044038,GO:0009100,GO:0009101,GO:0010383,GO:0000271,GO:0016020,GO:0043412,GO:0043413,GO:1901576,GO:0006807,GO:0071704,GO:0033692,GO:0098588,GO:0071840,GO:0043170,GO:0010410,GO:0016043,GO:0010413,GO:0045229,GO:0042546,GO:0045491,GO:0016051,GO:0045492,GO:0044085,GO:0070589,GO:0070592,GO:0070085,GO:0005575,GO:1901137,GO:0034637,GO:0044237,GO:0044238,GO:…
Posoc06g00680				B5WWZ9	Long-chain-alcohol oxidase FAO2 (EC 1.1.3.20) (Long-chain fatty alcohol oxidase 2)	integral component of membrane [GO:0016021]; flavin adenine dinucleotide binding [GO:0050660]; long-chain-alcohol oxidase activity [GO:0046577]	GO:0016021; GO:0046577; GO:0050660	GO:0043168,GO:0000000,GO:0016899,GO:0000166,GO:0016614,GO:0097159,GO:0005575,GO:0016491,GO:1901265,GO:1901363,GO:0005488,GO:0003824,GO:0110165,GO:0016020,GO:0031224,GO:0003674,GO:0036094,GO:0043167
Posoc06g19830				-	-	-	-	-
Posoc09g05520				Q9FZ97	Probable hexosyltransferase MUCI70 (EC 2.4.1.-) (Protein MUCILAGE-RELATED 70)	Golgi apparatus [GO:0005794]; Golgi membrane [GO:0000139]; integral component of membrane [GO:0016021]; glycosyltransferase activity [GO:0016757]; mucilage extrusion from seed coat [GO:0080001]; mucilage pectin biosynthetic process [GO:0048358]; rhamnogalacturonan I biosynthetic process [GO:0010246]; xylan metabolic process [GO:0045491]	GO:0000139; GO:0005794; GO:0010246; GO:0016021; GO:0016757; GO:0045491; GO:0048358; GO:0080001	GO:0000000,GO:0071555,GO:0000003,GO:0071554,GO:0009987,GO:0044036,GO:0022414,GO:0000271,GO:0010383,GO:0061458,GO:0016020,GO:1901576,GO:0010393,GO:0071704,GO:0010395,GO:0098588,GO:0071840,GO:0043170,GO:0010410,GO:0010154,GO:0016043,GO:0045229,GO:0045488,GO:0045489,GO:0016051,GO:0048316,GO:0003006,GO:0009791,GO:0009664,GO:0052546,GO:0005575,GO:0044237,GO:0044238,GO:0010191,GO:0010192,GO:0110165,GO:…
Posoc06g13430				P27061	Acid phosphatase 1 (EC 3.1.3.2) (Apase-1(1))	acid phosphatase activity [GO:0003993]	GO:0003993	GO:0003824,GO:0000000,GO:0042578,GO:0016787,GO:0016788,GO:0016791,GO:0003674
Posoc01g05320				B2ZX90	Chromatin assembly factor 1 subunit FSM (CAF-1 subunit FSM) (CAF-1 p150 homolog) (Protein FASCIATA 1 homolog) (Protein FLATTENED SHOOT MERISTEM)	CAF-1 complex [GO:0033186]; nucleus [GO:0005634]; DNA recombination [GO:0006310]; DNA repair [GO:0006281]; mitotic cell cycle phase transition [GO:0044772]; nucleosome assembly [GO:0006334]; regulation of G2/M transition of mitotic cell cycle [GO:0010389]; root meristem growth [GO:0010449]; vegetative meristem growth [GO:0010448]	GO:0005634; GO:0006281; GO:0006310; GO:0006334; GO:0010389; GO:0010448; GO:0010449; GO:0033186; GO:0044772	GO:1902749,GO:0000000,GO:0022402,GO:0009987,GO:0051716,GO:0007049,GO:0051726,GO:0071824,GO:0033554,GO:0046483,GO:0000278,GO:0006807,GO:0071704,GO:0043933,GO:0009888,GO:0071840,GO:0043170,GO:0006950,GO:0044839,GO:0034728,GO:0016043,GO:1901360,GO:0007346,GO:0006325,GO:0044085,GO:0080186,GO:1901990,GO:0006974,GO:1901987,GO:0090304,GO:0035266,GO:0006338,GO:0010564,GO:0006725,GO:0005575,GO:0040007,GO:…
Posoc09g01180			1.6146	Q5IBC5	Separase (EC 3.4.22.49) (Protein EXTRA SPINDLE POLES) (AtESP) (Protein RADIALLY SWOLLEN 4)	cytoplasm [GO:0005737]; microtubule [GO:0005874]; mitotic spindle [GO:0072686]; nucleus [GO:0005634]; cysteine-type endopeptidase activity [GO:0004197]; peptidase activity [GO:0008233]; chromosome separation [GO:0051304]; cytokinesis by cell plate formation [GO:0000911]; embryo development ending in seed dormancy [GO:0009793]; endosperm development [GO:0009960]; exocytosis [GO:0006887]; meiotic c…	GO:0000911; GO:0004197; GO:0005634; GO:0005737; GO:0005874; GO:0006887; GO:0008233; GO:0009793; GO:0009826; GO:0009960; GO:0016192; GO:0045876; GO:0051304; GO:0051307; GO:0072686; GO:2000114	GO:0000000,GO:0022402,GO:0009987,GO:0000003,GO:0000902,GO:0048518,GO:0099081,GO:0007049,GO:0099080,GO:0048522,GO:0000910,GO:0015630,GO:0022414,GO:0010638,GO:0051726,GO:0060560,GO:0061458,GO:0007059,GO:0016787,GO:0033043,GO:0033044,GO:0007062,GO:0007063,GO:0000280,GO:0006810,GO:0048285,GO:0009888,GO:0071840,GO:0051234,GO:0008234,GO:0010154,GO:0016043,GO:0032940,GO:0016049,GO:0000819,GO:0009653,GO:…
Posoc06g00440				Q9SV30	GATA transcription factor 8	nucleus [GO:0005634]; DNA-binding transcription factor activity [GO:0003700]; transcription cis-regulatory region binding [GO:0000976]; zinc ion binding [GO:0008270]; cell differentiation [GO:0030154]; circadian rhythm [GO:0007623]; positive regulation of transcription, DNA-templated [GO:0045893]; seed germination [GO:0009845]	GO:0000976; GO:0003700; GO:0005634; GO:0007623; GO:0008270; GO:0009845; GO:0030154; GO:0045893	GO:0000000,GO:0009987,GO:0097159,GO:0032774,GO:0048518,GO:1903508,GO:0048522,GO:1903506,GO:0019219,GO:0046483,GO:1901576,GO:0019222,GO:0006807,GO:0046872,GO:0071704,GO:0043167,GO:0043169,GO:0009889,GO:0043170,GO:0009891,GO:0009893,GO:0001067,GO:1990837,GO:0043565,GO:1901360,GO:1901363,GO:1901362,GO:0051252,GO:0051254,GO:0010556,GO:0010557,GO:0009791,GO:0090304,GO:0046914,GO:1902680,GO:0006725,GO:…
Posoc05g11060				Q84JL2	2-oxoisovalerate dehydrogenase subunit alpha 2, mitochondrial (EC 1.2.4.4) (Branched-chain alpha-keto acid dehydrogenase E1 component alpha chain) (BCKDE1A) (BCKDH E1-alpha)	mitochondrial alpha-ketoglutarate dehydrogenase complex [GO:0005947]; mitochondrion [GO:0005739]; 3-methyl-2-oxobutanoate dehydrogenase (2-methylpropanoyl-transferring) activity [GO:0003863]; metal ion binding [GO:0046872]; branched-chain amino acid catabolic process [GO:0009083]	GO:0003863; GO:0005739; GO:0005947; GO:0009083; GO:0046872	GO:0000000,GO:1902494,GO:0009987,GO:0016903,GO:0006807,GO:0071704,GO:1901575,GO:0043167,GO:0043169,GO:1990204,GO:0019752,GO:0043436,GO:0016054,GO:0045239,GO:0045240,GO:0046395,GO:0006082,GO:0005575,GO:0044237,GO:0044238,GO:0110165,GO:0008150,GO:0008152,GO:0044248,GO:0043226,GO:0003674,GO:0043227,GO:0043229,GO:0043231,GO:0032991,GO:1901565,GO:0009056,GO:1901564,GO:0043233,GO:0031974,GO:0009063,GO:…
Posoc03g19370			1.828	Q54NA6	Myb-like protein L	nucleus [GO:0005634]; DNA-binding transcription factor activity, RNA polymerase II-specific [GO:0000981]; RNA polymerase II cis-regulatory region sequence-specific DNA binding [GO:0000978]; regulation of transcription, DNA-templated [GO:0006355]	GO:0000978; GO:0000981; GO:0005634; GO:0006355	GO:0000000,GO:0009987,GO:0032774,GO:0097159,GO:1903506,GO:0019219,GO:0046483,GO:1901576,GO:0019222,GO:0006807,GO:0071704,GO:0009889,GO:0043170,GO:0001067,GO:1990837,GO:0043565,GO:1901360,GO:1901363,GO:1901362,GO:0051252,GO:0010556,GO:0090304,GO:0006725,GO:0016070,GO:0005575,GO:0140110,GO:0044237,GO:0044238,GO:0006351,GO:0000976,GO:0000977,GO:0034641,GO:0018130,GO:0110165,GO:0008150,GO:0008152,GO:…
Posoc09g09890		1.98899	2.35513	Q0JLS6	Protein ROOT HAIR DEFECTIVE 3 (EC 3.6.5.-) (Protein SEY1 homolog 1)	endoplasmic reticulum [GO:0005783]; endoplasmic reticulum membrane [GO:0005789]; integral component of membrane [GO:0016021]; GTP binding [GO:0005525]; GTPase activity [GO:0003924]; endoplasmic reticulum membrane fusion [GO:0016320]	GO:0003924; GO:0005525; GO:0005783; GO:0005789; GO:0016021; GO:0016320	GO:0000000,GO:0009987,GO:0097159,GO:0098827,GO:0010256,GO:0016787,GO:0016020,GO:0048284,GO:0043167,GO:0043168,GO:0071840,GO:0000166,GO:0032553,GO:0032555,GO:0016043,GO:1901363,GO:0090158,GO:0032561,GO:0016817,GO:0016818,GO:0017076,GO:0035639,GO:0019001,GO:0090174,GO:0042175,GO:0005575,GO:1901265,GO:0016462,GO:0006996,GO:0110165,GO:0097367,GO:0008150,GO:0017111,GO:0012505,GO:0043226,GO:0003674,GO:…
Posoc03g26650				C0LGK4	Probable LRR receptor-like serine/threonine-protein kinase At2g16250 (EC 2.7.11.1)	integral component of membrane [GO:0016021]; plant-type cell wall [GO:0009505]; plasma membrane [GO:0005886]; plasmodesma [GO:0009506]; ATP binding [GO:0005524]; protein serine kinase activity [GO:0106310]; protein threonine kinase activity [GO:0106311]	GO:0005524; GO:0005886; GO:0009505; GO:0009506; GO:0016021; GO:0106310; GO:0106311	GO:0004672,GO:0000000,GO:0140096,GO:0055044,GO:0016772,GO:0016773,GO:0097159,GO:0005575,GO:0071944,GO:1901265,GO:0070161,GO:0016020,GO:0110165,GO:0097367,GO:0005911,GO:0030554,GO:0003674,GO:0043167,GO:0043168,GO:0016740,GO:0030054,GO:0000166,GO:0030312,GO:0032553,GO:0032555,GO:0016301,GO:1901363,GO:0032559,GO:0003824,GO:0005488,GO:0005618,GO:0017076,GO:0035639,GO:0031224,GO:0036094
Posoc03g24310		3.36275		F4HQD4	Heat shock 70 kDa protein 15 (Heat shock protein 70-15) (AtHsp70-15)	cell wall [GO:0005618]; cytosol [GO:0005829]; mitochondrion [GO:0005739]; nucleus [GO:0005634]; plasma membrane [GO:0005886]; plasmodesma [GO:0009506]; ATP binding [GO:0005524]	GO:0005524; GO:0005618; GO:0005634; GO:0005739; GO:0005829; GO:0005886; GO:0009506	GO:0000000,GO:0055044,GO:0097159,GO:0005575,GO:0071944,GO:1901265,GO:0070161,GO:0110165,GO:0016020,GO:0097367,GO:0005911,GO:0030554,GO:0043226,GO:0003674,GO:0043227,GO:0043229,GO:0043231,GO:0043167,GO:0043168,GO:0030054,GO:0000166,GO:0030312,GO:0005737,GO:0032553,GO:0032555,GO:1901363,GO:0032559,GO:0005488,GO:0017076,GO:0005622,GO:0035639,GO:0036094
Posoc03g17750				Q15054	DNA polymerase delta subunit 3 (DNA polymerase delta subunit C) (DNA polymerase delta subunit p66) (DNA polymerase delta subunit p68)	cytoplasm [GO:0005737]; delta DNA polymerase complex [GO:0043625]; nucleoplasm [GO:0005654]; zeta DNA polymerase complex [GO:0016035]; protein-macromolecule adaptor activity [GO:0030674]; DNA biosynthetic process [GO:0071897]; DNA strand elongation involved in DNA replication [GO:0006271]; DNA synthesis involved in DNA repair [GO:0000731]; DNA synthesis involved in UV-damage excision repair [GO:1…	GO:0000731; GO:0005654; GO:0005737; GO:0006271; GO:0006297; GO:0006298; GO:0016035; GO:0030674; GO:0043625; GO:0071897; GO:1904161	GO:0000000,GO:0005634,GO:0070914,GO:1902494,GO:0009987,GO:0051716,GO:0006281,GO:0006289,GO:0033554,GO:0046483,GO:1901576,GO:0006807,GO:0071704,GO:0005657,GO:0009628,GO:0043170,GO:0006950,GO:1901360,GO:0030894,GO:1901362,GO:0071214,GO:0071478,GO:0060090,GO:0071482,GO:0006974,GO:0005694,GO:0090304,GO:0009411,GO:1990234,GO:0006725,GO:0104004,GO:0005575,GO:0009416,GO:0043596,GO:0044237,GO:0044238,GO:…
Posoc08g06890				Q8H0B2	Probable UDP-arabinose 4-epimerase 3 (EC 5.1.3.5) (OsUEL-3) (UDP-D-xylose 4-epimerase 3) (UDP-galactose 4-epimerase-like protein 3)	Golgi cisterna membrane [GO:0032580]; integral component of membrane [GO:0016021]; UDP-arabinose 4-epimerase activity [GO:0050373]; UDP-glucose 4-epimerase activity [GO:0003978]; capsule polysaccharide biosynthetic process [GO:0045227]; galactose metabolic process [GO:0006012]; UDP-L-arabinose biosynthetic process [GO:0033358]	GO:0003978; GO:0006012; GO:0016021; GO:0032580; GO:0033358; GO:0045227; GO:0050373	GO:0000000,GO:0009987,GO:0009225,GO:0006793,GO:0009226,GO:0000271,GO:0046483,GO:0016020,GO:1901576,GO:0006807,GO:0071704,GO:0033692,GO:0071840,GO:0005794,GO:0043170,GO:0005795,GO:0045226,GO:0046379,GO:0016043,GO:0045229,GO:1901360,GO:0045230,GO:0055086,GO:1901362,GO:0016051,GO:0006725,GO:0005575,GO:0033356,GO:1901137,GO:0034637,GO:0044237,GO:0044238,GO:0034641,GO:1901135,GO:0018130,GO:0110165,GO:…
Posoc04g19380		2.48234	2.28955	F4JRP0	Protein STICHEL-like 3	DNA polymerase III complex [GO:0009360]; DNA replication factor C complex [GO:0005663]; nucleus [GO:0005634]; plasma membrane [GO:0005886]; ATP binding [GO:0005524]; DNA binding [GO:0003677]; DNA-directed DNA polymerase activity [GO:0003887]; DNA repair [GO:0006281]; DNA-dependent DNA replication [GO:0006261]	GO:0003677; GO:0003887; GO:0005524; GO:0005634; GO:0005663; GO:0005886; GO:0006261; GO:0006281; GO:0009360	GO:0000000,GO:1902494,GO:0009987,GO:0051716,GO:0016772,GO:0097159,GO:0071944,GO:0016779,GO:0034061,GO:0033554,GO:0046483,GO:0016020,GO:0006807,GO:0005657,GO:0071704,GO:0043167,GO:0043168,GO:0043170,GO:0006950,GO:0000166,GO:0032553,GO:0032555,GO:1901360,GO:1901363,GO:0032559,GO:0017076,GO:0035639,GO:0006974,GO:0005694,GO:0090304,GO:0140097,GO:1990234,GO:0006725,GO:0005575,GO:1901265,GO:0044237,GO:…
Posoc07g06320				P48147	Prolyl endopeptidase (PE) (EC 3.4.21.26) (Post-proline cleaving enzyme)	cytoplasm [GO:0005737]; cytosol [GO:0005829]; membrane [GO:0016020]; nucleus [GO:0005634]; endopeptidase activity [GO:0004175]; oligopeptidase activity [GO:0070012]; serine-type endopeptidase activity [GO:0004252]; serine-type peptidase activity [GO:0008236]; proteolysis [GO:0006508]	GO:0004175; GO:0004252; GO:0005634; GO:0005737; GO:0005829; GO:0006508; GO:0008236; GO:0016020; GO:0070012	GO:0000000,GO:1901564,GO:0043170,GO:0140096,GO:0005575,GO:0008233,GO:0044238,GO:0003824,GO:0019538,GO:0017171,GO:0016787,GO:0110165,GO:0005622,GO:0008150,GO:0006807,GO:0008152,GO:0071704,GO:0043226,GO:0003674,GO:0043227,GO:0043229,GO:0043231
Posoc05g14790			1.84491	Q0WVW7	ATP-dependent DNA helicase Q-like 5 (EC 3.6.4.12) (RecQ-like protein 5) (AtRecQ5) (AtRecQl5)	chromosome [GO:0005694]; cytoplasm [GO:0005737]; nucleus [GO:0005634]; 3'-5' DNA helicase activity [GO:0043138]; ATP binding [GO:0005524]; ATP hydrolysis activity [GO:0140603]; four-way junction helicase activity [GO:0009378]; nucleic acid binding [GO:0003676]; cellular response to water deprivation [GO:0042631]; DNA duplex unwinding [GO:0032508]; DNA recombination [GO:0006310]; DNA repair [GO:00…	GO:0000724; GO:0003676; GO:0005524; GO:0005634; GO:0005694; GO:0005737; GO:0006268; GO:0006281; GO:0006310; GO:0009378; GO:0032508; GO:0042631; GO:0043138; GO:0140603	GO:0000000,GO:0009987,GO:0051716,GO:0009605,GO:0097159,GO:0009991,GO:0032392,GO:0033554,GO:0046483,GO:0016787,GO:0006807,GO:1901701,GO:1901700,GO:0071704,GO:0009628,GO:0006302,GO:0008094,GO:0043167,GO:0043168,GO:0071840,GO:0004386,GO:0043170,GO:0006950,GO:0000166,GO:0071462,GO:0032553,GO:0032555,GO:0016043,GO:1901360,GO:1901363,GO:0032559,GO:0071214,GO:0016817,GO:0016818,GO:0010035,GO:0031668,GO:…
Posoc03g09960				Q9BYX2	TBC1 domain family member 2A (Armus) (Prostate antigen recognized and identified by SEREX 1) (PARIS-1)	cell junction [GO:0030054]; cytoplasmic vesicle [GO:0031410]; cytosol [GO:0005829]; nucleoplasm [GO:0005654]; plasma membrane [GO:0005886]; cadherin binding [GO:0045296]; GTPase activator activity [GO:0005096]; activation of GTPase activity [GO:0090630]; intracellular protein transport [GO:0006886]; positive regulation of GTPase activity [GO:0043547]	GO:0005096; GO:0005654; GO:0005829; GO:0005886; GO:0006886; GO:0030054; GO:0031410; GO:0043547; GO:0045296; GO:0090630	GO:0045184,GO:0000000,GO:0005634,GO:0009987,GO:0051336,GO:0071944,GO:0005515,GO:0033036,GO:0051345,GO:0016020,GO:0050839,GO:0071702,GO:0071705,GO:0006810,GO:0030234,GO:0051234,GO:0008104,GO:0097708,GO:0060589,GO:0015031,GO:0051641,GO:0046907,GO:0044093,GO:0051649,GO:0070727,GO:0005575,GO:0043085,GO:0043087,GO:0110165,GO:0098772,GO:0008150,GO:0003674,GO:0043226,GO:0043227,GO:0043229,GO:0043231,GO:…
Posoc04g19640	-1.69684			O49506	Peroxisomal (S)-2-hydroxy-acid oxidase GLO5 (EC 1.1.3.15) (Glycolate oxidase 3) (AtGLO5) (GOX 3) (Short chain alpha-hydroxy acid oxidase GLO5)	peroxisome [GO:0005777]; FMN binding [GO:0010181]; glycolate oxidase activity [GO:0008891]; long-chain-(S)-2-hydroxy-long-chain-acid oxidase activity [GO:0052853]; medium-chain-(S)-2-hydroxy-acid oxidase activity [GO:0052854]; very-long-chain-(S)-2-hydroxy-acid oxidase activity [GO:0052852]; defense response to bacterium [GO:0042742]; hydrogen peroxide biosynthetic process [GO:0050665]; innate im…	GO:0002758; GO:0005777; GO:0008891; GO:0009854; GO:0010181; GO:0042742; GO:0050665; GO:0052852; GO:0052853; GO:0052854	GO:0000000,GO:0016899,GO:0044419,GO:0009987,GO:0051716,GO:0009605,GO:0097159,GO:0048518,GO:0009607,GO:0080134,GO:0023052,GO:0002831,GO:0072593,GO:0009617,GO:0002833,GO:0043167,GO:0045087,GO:0043168,GO:0045088,GO:0045089,GO:0000166,GO:0006950,GO:0006952,GO:0032553,GO:0002218,GO:0006955,GO:1903409,GO:1901363,GO:0002757,GO:0043207,GO:0005575,GO:0048583,GO:0002376,GO:0048584,GO:0002764,GO:1901265,GO:…
Posoc06g16890		3.59163	2.33491	Q9SKY8	Heat shock 70 kDa protein 8 (Heat shock protein 70-8) (AtHsp70-8) (Heat-shock protein 70T-2)	cytoplasm [GO:0005737]; ATP binding [GO:0005524]; heat shock protein binding [GO:0031072]; misfolded protein binding [GO:0051787]; protein folding chaperone [GO:0044183]; unfolded protein binding [GO:0051082]; cellular response to unfolded protein [GO:0034620]; chaperone cofactor-dependent protein refolding [GO:0051085]; protein refolding [GO:0042026]; response to heat [GO:0009408]	GO:0005524; GO:0005737; GO:0009408; GO:0031072; GO:0034620; GO:0042026; GO:0044183; GO:0051082; GO:0051085; GO:0051787	GO:0000000,GO:0009987,GO:0051716,GO:0097159,GO:0005575,GO:0006986,GO:0005515,GO:0051084,GO:1901265,GO:0071310,GO:0050896,GO:0033554,GO:0110165,GO:0061077,GO:0008150,GO:0097367,GO:0003674,GO:0030554,GO:0009628,GO:0043167,GO:0043168,GO:0006950,GO:0070887,GO:0000166,GO:0032553,GO:0032555,GO:0042221,GO:1901363,GO:0032559,GO:0005488,GO:0010033,GO:0009266,GO:0017076,GO:0005622,GO:0035639,GO:0006457,GO:…
Posoc06g01050		2.02625		Q6ICB0	Desumoylating isopeptidase 1 (DeSI-1) (EC 3.4.-.-) (PPPDE peptidase domain-containing protein 2) (Polyubiquitinated substrate transporter) (POST)	cytosol [GO:0005829]; nucleus [GO:0005634]; protein-containing complex [GO:0032991]; identical protein binding [GO:0042802]; importin-alpha family protein binding [GO:0061676]; SUMO-specific isopeptidase activity [GO:0070140]; protein desumoylation [GO:0016926]; protein export from nucleus [GO:0006611]; protein modification by small protein removal [GO:0070646]; regulation of proteasomal ubiquiti…	GO:0005634; GO:0005829; GO:0006611; GO:0016926; GO:0032434; GO:0032991; GO:0042802; GO:0061676; GO:0070140; GO:0070646	GO:0000000,GO:0045184,GO:0006913,GO:0010498,GO:0009987,GO:0005515,GO:0033036,GO:0018193,GO:0016787,GO:0051603,GO:0043412,GO:0019222,GO:0071702,GO:0006807,GO:0071705,GO:0043161,GO:0071704,GO:0006810,GO:1901575,GO:0018205,GO:0043170,GO:0051234,GO:2000058,GO:0009894,GO:0008104,GO:0008233,GO:0008234,GO:0051246,GO:0015031,GO:0051641,GO:0046907,GO:0042176,GO:0051649,GO:0140096,GO:0070727,GO:0019783,GO:…
Posoc06g19970			1.58514	Q5FWF4	DNA annealing helicase and endonuclease ZRANB3 (Annealing helicase 2) (AH2) (Zinc finger Ran-binding domain-containing protein 3) [Includes: DNA annealing helicase ZRANB3 (EC 3.6.4.-); Endonuclease ZRANB3 (EC 3.1.-.-)]	nuclear replication fork [GO:0043596]; nucleoplasm [GO:0005654]; annealing helicase activity [GO:0036310]; ATP binding [GO:0005524]; endodeoxyribonuclease activity [GO:0004520]; helicase activity [GO:0004386]; K63-linked polyubiquitin modification-dependent protein binding [GO:0070530]; metal ion binding [GO:0046872]; nucleosome-dependent ATPase activity [GO:0070615]; cellular response to DNA dam…	GO:0004386; GO:0004520; GO:0005524; GO:0005654; GO:0006281; GO:0006974; GO:0009411; GO:0031297; GO:0032508; GO:0036292; GO:0036310; GO:0043596; GO:0045910; GO:0046872; GO:0048478; GO:0070530; GO:0070615	GO:0000000,GO:0005634,GO:0009987,GO:0051716,GO:0000018,GO:0033554,GO:0019219,GO:0019222,GO:0005657,GO:0071704,GO:0006950,GO:0032553,GO:0032555,GO:1901360,GO:1901363,GO:0032559,GO:0035639,GO:0005694,GO:0140097,GO:0006725,GO:0051276,GO:0034641,GO:0110165,GO:0006996,GO:0097367,GO:0003674,GO:0030554,GO:0031323,GO:0003676,GO:0031324,GO:0003677,GO:0060255,GO:0140640,GO:0009314,GO:0050789,GO:0031593,GO:…
Posoc08g10960			2.04183	O82117	Zinc finger protein CO3 (Protein CONSTANS-like CO3) (OsCO3)	nucleus [GO:0005634]; DNA binding [GO:0003677]; zinc ion binding [GO:0008270]; flower development [GO:0009908]; negative regulation of short-day photoperiodism, flowering [GO:0048577]; regulation of flower development [GO:0009909]	GO:0003677; GO:0005634; GO:0008270; GO:0009908; GO:0009909; GO:0048577	GO:0000000,GO:2000028,GO:0000003,GO:2000026,GO:0097159,GO:0048519,GO:0022414,GO:0061458,GO:0051093,GO:0046872,GO:0009628,GO:0043167,GO:0043169,GO:0051239,GO:0051241,GO:1901363,GO:0009648,GO:0048572,GO:0048573,GO:0003006,GO:0048575,GO:0048831,GO:0009791,GO:0046914,GO:0048580,GO:0048581,GO:0090567,GO:0048583,GO:0005575,GO:0009416,GO:0048585,GO:0048587,GO:0050896,GO:0110165,GO:0008150,GO:0048856,GO:…
Posoc02g30560			1.6398	Q9LJK3	Ceramide synthase LOH2 (CS2) (CSI) (EC 2.3.1.291) (Protein LONGEVITY ASSURANCE GENE ONE HOMOLOG 2) (LAG One Homolog 2) (LAG1 homolog 2) (LAG1 longevity assurance homolog 2)	endoplasmic reticulum [GO:0005783]; endoplasmic reticulum membrane [GO:0005789]; Golgi apparatus [GO:0005794]; integral component of membrane [GO:0016021]; plasma membrane [GO:0005886]; N-acyltransferase activity [GO:0016410]; sphingosine N-acyltransferase activity [GO:0050291]; ceramide biosynthetic process [GO:0046513]; endomembrane system organization [GO:0010256]; long-chain fatty acid biosyn…	GO:0002238; GO:0005783; GO:0005789; GO:0005794; GO:0005886; GO:0006665; GO:0010256; GO:0016021; GO:0016410; GO:0042759; GO:0046513; GO:0050291	GO:0000000,GO:0046467,GO:0009987,GO:0044419,GO:0009605,GO:0009607,GO:0071944,GO:0098827,GO:0072330,GO:0001676,GO:0006672,GO:0032787,GO:0009620,GO:0016020,GO:1901576,GO:0006807,GO:0071704,GO:0071840,GO:0008610,GO:0019752,GO:0016043,GO:0043436,GO:0010033,GO:0016053,GO:0046394,GO:0042175,GO:0006082,GO:0030148,GO:0043207,GO:0005575,GO:0044237,GO:0044238,GO:0050896,GO:0034641,GO:0043603,GO:0043604,GO:…
Posoc01g09290				Q0V7V2	Probable protein phosphatase 2C 42 (AtPP2C42) (EC 3.1.3.16)	metal ion binding [GO:0046872]; protein serine phosphatase activity [GO:0106306]; protein threonine phosphatase activity [GO:0106307]	GO:0046872; GO:0106306; GO:0106307	GO:0003824,GO:0005488,GO:0000000,GO:0004721,GO:0043169,GO:0140096,GO:0042578,GO:0016787,GO:0016788,GO:0016791,GO:0003674,GO:0043167
Posoc05g17860				Q9NRL2	Bromodomain adjacent to zinc finger domain protein 1A (ATP-dependent chromatin-remodeling protein) (ATP-utilizing chromatin assembly and remodeling factor 1) (hACF1) (CHRAC subunit ACF1) (Williams syndrome transcription factor-related chromatin-remodeling factor 180) (WCRF180) (hWALp1)	ACF complex [GO:0016590]; CHRAC [GO:0008623]; nuclear chromosome [GO:0000228]; metal ion binding [GO:0046872]; chromatin remodeling [GO:0006338]; DNA-dependent DNA replication [GO:0006261]; histone acetylation [GO:0016573]; regulation of transcription by RNA polymerase II [GO:0006357]	GO:0000228; GO:0006261; GO:0006338; GO:0006357; GO:0008623; GO:0016573; GO:0016590; GO:0046872	GO:0000000,GO:0005634,GO:0009987,GO:1902494,GO:0032774,GO:1903506,GO:0000785,GO:0018193,GO:0046483,GO:0019219,GO:0043412,GO:1901576,GO:0019222,GO:0043543,GO:0006807,GO:0071704,GO:0018205,GO:0043167,GO:0043169,GO:0071840,GO:0009889,GO:0031010,GO:0043170,GO:1904949,GO:0016043,GO:1901360,GO:1901362,GO:0051252,GO:0006325,GO:0016570,GO:0010556,GO:0005694,GO:0090304,GO:0006725,GO:0016070,GO:0005575,GO:…
Posoc06g05090				A3A9H6	Probable ascorbate-specific transmembrane electron transporter 1 (EC 1.-.-.-) (Cytochrome b561-1)	integral component of membrane [GO:0016021]; metal ion binding [GO:0046872]; oxidoreductase activity [GO:0016491]	GO:0016021; GO:0016491; GO:0046872	GO:0003824,GO:0005488,GO:0000000,GO:0043169,GO:0110165,GO:0016020,GO:0005575,GO:0031224,GO:0003674,GO:0043167
Posoc05g21020				-	-	-	-	-
Posoc04g03360				O04151	Calreticulin-1	endoplasmic reticulum [GO:0005783]; endoplasmic reticulum lumen [GO:0005788]; endoplasmic reticulum membrane [GO:0005789]; mitochondrion [GO:0005739]; nucleus [GO:0005634]; plasmodesma [GO:0009506]; secretory vesicle [GO:0099503]; vacuolar membrane [GO:0005774]; calcium ion binding [GO:0005509]; carbohydrate binding [GO:0030246]; unfolded protein binding [GO:0051082]; endoplasmic reticulum unfold…	GO:0005509; GO:0005634; GO:0005739; GO:0005774; GO:0005783; GO:0005788; GO:0005789; GO:0006457; GO:0006979; GO:0009506; GO:0030246; GO:0030968; GO:0034976; GO:0046686; GO:0051082; GO:0099503	GO:0000000,GO:0009987,GO:0055044,GO:0051716,GO:0098827,GO:0005515,GO:0023052,GO:0005773,GO:0071310,GO:0070161,GO:0033554,GO:0016020,GO:0005911,GO:0046872,GO:0098588,GO:0043167,GO:0043169,GO:0006950,GO:0097708,GO:0010033,GO:0031410,GO:0010035,GO:0010038,GO:0034620,GO:0042175,GO:0005575,GO:0006986,GO:0050896,GO:0110165,GO:0008150,GO:0012505,GO:0003674,GO:0043226,GO:0043227,GO:0043229,GO:0043231,GO:…
Posoc03g22700			1.90844	Q5N800	Probable chlorophyll(ide) b reductase NYC1, chloroplastic (EC 1.1.1.294) (Protein NON-YELLOW COLORING 1) (OsNYC1)	chloroplast thylakoid membrane [GO:0009535]; integral component of membrane [GO:0016021]; plastid [GO:0009536]; chlorophyll(ide) b reductase activity [GO:0034256]; oxidoreductase activity [GO:0016491]; chlorophyll catabolic process [GO:0015996]; PSII associated light-harvesting complex II catabolic process [GO:0010304]	GO:0009535; GO:0009536; GO:0010304; GO:0015996; GO:0016021; GO:0016491; GO:0034256	GO:0000000,GO:0006787,GO:0009987,GO:0046483,GO:0016020,GO:0006807,GO:0071704,GO:1901575,GO:0042651,GO:0043170,GO:0009507,GO:1901361,GO:1901360,GO:0034357,GO:0009526,GO:0042170,GO:0009534,GO:0046149,GO:0006725,GO:0005575,GO:0042440,GO:0044237,GO:0044238,GO:0034641,GO:0019538,GO:0030163,GO:0110165,GO:0008150,GO:0008152,GO:0044248,GO:0003674,GO:0043226,GO:0043227,GO:0043229,GO:0043231,GO:0031967,GO:…
Posoc01g18970			1.93181	Q9SUH5	AUGMIN subunit 8 (QWRF motif-containing protein 8) (ROP1 enhancer 2)	cytoplasm [GO:0005737]; nuclear microtubule [GO:0005880]; microtubule binding [GO:0008017]; cell division [GO:0051301]; spindle assembly [GO:0051225]	GO:0005737; GO:0005880; GO:0008017; GO:0051225; GO:0051301	GO:0000000,GO:0005634,GO:0022402,GO:0009987,GO:0005575,GO:0099081,GO:0007049,GO:0099080,GO:0007051,GO:0005515,GO:0070925,GO:0015630,GO:0015631,GO:0022607,GO:0110165,GO:0140694,GO:0006996,GO:0008150,GO:0043226,GO:0003674,GO:0043227,GO:0008092,GO:0043228,GO:0043229,GO:0043231,GO:0005856,GO:0043232,GO:0071840,GO:0000226,GO:0007010,GO:0007017,GO:0016043,GO:0005488,GO:0005874,GO:0044085,GO:0005622,GO:…
Posoc08g04620		3.1213		Q55DB6	Activator of 90 kDa heat shock protein ATPase homolog	cytosol [GO:0005829]; ATPase activator activity [GO:0001671]; chaperone binding [GO:0051087]; Hsp90 protein binding [GO:0051879]; positive regulation of ATPase activity [GO:0032781]; protein folding [GO:0006457]	GO:0001671; GO:0005829; GO:0006457; GO:0032781; GO:0051087; GO:0051879	GO:0031072,GO:0000000,GO:0009987,GO:0043462,GO:0140677,GO:0005575,GO:0005737,GO:0005515,GO:0065007,GO:0005488,GO:0065009,GO:0110165,GO:0098772,GO:0005622,GO:0008150,GO:0003674,GO:0044093
Posoc01g36860				Q0WMV8	PHD finger-like domain-containing protein 5B	mRNA splicing, via spliceosome [GO:0000398]	GO:0000398	GO:0000000,GO:0090304,GO:0043170,GO:0010467,GO:0009987,GO:0006725,GO:0016070,GO:0016071,GO:1901360,GO:0044237,GO:0044238,GO:0034641,GO:0046483,GO:0008150,GO:0000375,GO:0006807,GO:0008152,GO:0000377,GO:0071704,GO:0006139,GO:0006396,GO:0008380,GO:0006397
Posoc02g32400				-	-	-	-	-
Posoc05g20380			1.89987	Q3EDL4	Probable serine/threonine-protein kinase At1g01540 (EC 2.7.11.1)	integral component of membrane [GO:0016021]; plasma membrane [GO:0005886]; ATP binding [GO:0005524]; protein serine kinase activity [GO:0106310]; protein serine/threonine kinase activity [GO:0004674]; protein threonine kinase activity [GO:0106311]; protein autophosphorylation [GO:0046777]	GO:0004674; GO:0005524; GO:0005886; GO:0016021; GO:0046777; GO:0106310; GO:0106311	GO:0004672,GO:0000000,GO:0140096,GO:0009987,GO:0006468,GO:0016772,GO:0016773,GO:0097159,GO:0005575,GO:0071944,GO:0006793,GO:1901265,GO:0006796,GO:0044237,GO:0044238,GO:0019538,GO:0016020,GO:0110165,GO:0043412,GO:0097367,GO:0008150,GO:0006807,GO:0008152,GO:0071704,GO:0030554,GO:0003674,GO:0043167,GO:0043168,GO:1901564,GO:0043170,GO:0016740,GO:0000166,GO:0032553,GO:0032555,GO:0016301,GO:1901363,GO:…
Posoc01g14050			1.75796	F4HZG9	Intermediate cleaving peptidase 55, mitochondrial (EC 3.4.11.-) (AtICP55) (Protein INTERMEDIATE CLEAVAGE PEPTIDASE 55)	mitochondrion [GO:0005739]; nucleus [GO:0005634]; aminopeptidase activity [GO:0004177]; manganese ion binding [GO:0030145]; metalloaminopeptidase activity [GO:0070006]; peptidase activity [GO:0008233]; protein stabilization [GO:0050821]; proteolysis [GO:0006508]	GO:0004177; GO:0005634; GO:0005739; GO:0006508; GO:0008233; GO:0030145; GO:0050821; GO:0070006	GO:0000000,GO:0046914,GO:0140096,GO:0005575,GO:0044238,GO:0019538,GO:0016787,GO:0110165,GO:0008150,GO:0006807,GO:0046872,GO:0008152,GO:0071704,GO:0043226,GO:0003674,GO:0043227,GO:0043229,GO:0043231,GO:0031647,GO:0043167,GO:1901564,GO:0043169,GO:0043170,GO:0005737,GO:0008235,GO:0008237,GO:0008238,GO:0065007,GO:0065008,GO:0003824,GO:0005488,GO:0005622
Posoc02g14560	-1.73552			Q03684	Luminal-binding protein 4 (BiP 4) (78 kDa glucose-regulated protein homolog 4) (GRP-78-4)	cytoplasm [GO:0005737]; endoplasmic reticulum chaperone complex [GO:0034663]; endoplasmic reticulum lumen [GO:0005788]; membrane [GO:0016020]; nucleus [GO:0005634]; ATP binding [GO:0005524]; heat shock protein binding [GO:0031072]; misfolded protein binding [GO:0051787]; protein folding chaperone [GO:0044183]; unfolded protein binding [GO:0051082]; cellular response to unfolded protein [GO:003462…	GO:0005524; GO:0005634; GO:0005737; GO:0005788; GO:0016020; GO:0030433; GO:0030968; GO:0031072; GO:0034620; GO:0034663; GO:0042026; GO:0044183; GO:0051082; GO:0051085; GO:0051787	GO:0000000,GO:0010498,GO:0010243,GO:0009987,GO:0051716,GO:0097159,GO:0005515,GO:0051084,GO:0023052,GO:0071310,GO:0033554,GO:0051603,GO:0061077,GO:0036503,GO:0005783,GO:0006807,GO:0043161,GO:0071704,GO:1901575,GO:1901698,GO:0043167,GO:0034976,GO:0043168,GO:0043170,GO:0006950,GO:0000166,GO:0032553,GO:0032555,GO:1901363,GO:0032559,GO:0010033,GO:0017076,GO:0035639,GO:0006457,GO:0006458,GO:0005575,GO:…
Posoc05g15520			2.20248	Q8VY74	U11/U12 small nuclear ribonucleoprotein 35 kDa protein (U11/U12 snRNP 35 kDa protein) (U11/U12-35K)	nuclear speck [GO:0016607]; nucleus [GO:0005634]; U11/U12 snRNP [GO:0034693]; U12-type spliceosomal complex [GO:0005689]; mRNA binding [GO:0003729]; snRNA binding [GO:0017069]; mRNA splicing, via spliceosome [GO:0000398]	GO:0000398; GO:0003729; GO:0005634; GO:0005689; GO:0016607; GO:0017069; GO:0034693	GO:0000000,GO:0009987,GO:0097159,GO:0003723,GO:0046483,GO:0005654,GO:0006807,GO:0071704,GO:0043170,GO:1901360,GO:1901363,GO:0005681,GO:0120114,GO:0008380,GO:0090304,GO:0030532,GO:0006725,GO:0016070,GO:0016071,GO:0005575,GO:0044237,GO:0044238,GO:0034641,GO:0110165,GO:0008150,GO:0008152,GO:0043226,GO:0003674,GO:0043227,GO:0016604,GO:0003676,GO:0043229,GO:0043231,GO:0032991,GO:0043233,GO:0140513,GO:…
Posoc04g09800			1.71931	Q10MI0	Protein SEMI-ROLLED LEAF 2	cytoplasm [GO:0005737]; nucleus [GO:0005634]; cell differentiation [GO:0030154]	GO:0005634; GO:0005737; GO:0030154	GO:0000000,GO:0009987,GO:0110165,GO:0048869,GO:0005622,GO:0032502,GO:0008150,GO:0005575,GO:0043226,GO:0043227,GO:0043229,GO:0043231
Posoc04g14660				Q84WN0	Uncharacterized protein At4g37920	chloroplast envelope [GO:0009941]; chloroplast thylakoid membrane [GO:0009535]	GO:0009535; GO:0009941	GO:0009536,GO:0000000,GO:0009507,GO:0031975,GO:0005575,GO:0031976,GO:0005737,GO:0009579,GO:0031984,GO:0031090,GO:0110165,GO:0016020,GO:0034357,GO:0009526,GO:0005622,GO:0042170,GO:0043226,GO:0055035,GO:0042651,GO:0043227,GO:0043229,GO:0009534,GO:0031967,GO:0043231
Posoc09g11690				Q9SQI3	Palmitoyl-acyl carrier protein thioesterase, chloroplastic (EC 3.1.2.-) (16:0-acyl-carrier protein thioesterase) (16:0-ACP thioesterase) (Acyl-[acyl-carrier-protein] hydrolase) (PATE)	chloroplast [GO:0009507]; acyl carrier activity [GO:0000036]; acyl-[acyl-carrier-protein] hydrolase activity [GO:0016297]; palmitoyl-[acyl-carrier-protein] hydrolase activity [GO:0016296]	GO:0000036; GO:0009507; GO:0016296; GO:0016297	GO:0009536,GO:0000000,GO:0016740,GO:0005575,GO:0005737,GO:0140104,GO:0016746,GO:0016747,GO:0044620,GO:0005488,GO:0003824,GO:0016787,GO:0016788,GO:0110165,GO:0016790,GO:0005622,GO:0004312,GO:0051192,GO:0003674,GO:0043226,GO:0043227,GO:0140414,GO:0043229,GO:0043231
Posoc03g14930				F4JTE7	(DL)-glycerol-3-phosphatase 1, mitochondrial (EC 3.1.3.21) (5-amino-6-(5-phospho-D-ribitylamino)uracil phosphatase) (AtGpp1/PyrP3) (EC 3.1.3.104) (5-amino-6-ribitylamino-2,4(1H,3H)-pyrimidinedione 5'-phosphate phosphatase) (ARPP phosphatase) (Glycerol-1-phosphatase 1) (AtGPP1) (Haloacid dehalogenase-like hydrolase domain-containing protein GPP1)	mitochondrion [GO:0005739]; 5-amino-6-(5-phosphoribitylamino)uracil phosphatase activity [GO:0043726]; glycerol-1-phosphatase activity [GO:0000121]; glycerol-3-phosphatase activity [GO:0043136]; metal ion binding [GO:0046872]; phosphatase activity [GO:0016791]; dephosphorylation [GO:0016311]; glycerol biosynthetic process [GO:0006114]; riboflavin biosynthetic process [GO:0009231]	GO:0000121; GO:0005739; GO:0006114; GO:0009231; GO:0016311; GO:0016791; GO:0043136; GO:0043726; GO:0046872	GO:0000000,GO:0009987,GO:0006793,GO:0006796,GO:0016787,GO:0046483,GO:0016788,GO:1901576,GO:0009110,GO:0006807,GO:0071704,GO:0043167,GO:0043169,GO:0019751,GO:1901617,GO:1901360,GO:1901362,GO:0006066,GO:1901615,GO:0016051,GO:0006071,GO:0005575,GO:0019400,GO:0019401,GO:0034637,GO:0044237,GO:0044238,GO:0034641,GO:0042578,GO:0018130,GO:0110165,GO:0046165,GO:0008150,GO:0005975,GO:0008152,GO:0044249,GO:…
Posoc02g28890				Q06801	4-alpha-glucanotransferase, chloroplastic/amyloplastic (EC 2.4.1.25) (Amylomaltase) (Disproportionating enzyme) (D-enzyme)	amyloplast [GO:0009501]; chloroplast [GO:0009507]; 4-alpha-glucanotransferase activity [GO:0004134]; beta-maltose 4-alpha-glucanotransferase activity [GO:0102500]	GO:0004134; GO:0009501; GO:0009507; GO:0102500	GO:0009536,GO:0000000,GO:0016740,GO:0005575,GO:0005737,GO:0003824,GO:0110165,GO:0016757,GO:0016758,GO:0005622,GO:0043226,GO:0003674,GO:0043227,GO:0043229,GO:0043231
Posoc02g32760			1.96264	Q766Z3	DNA polymerase zeta catalytic subunit (EC 2.7.7.7) (Protein reversionless 3-like) (AtREV3)	nucleus [GO:0005634]; zeta DNA polymerase complex [GO:0016035]; 4 iron, 4 sulfur cluster binding [GO:0051539]; DNA binding [GO:0003677]; DNA-directed DNA polymerase activity [GO:0003887]; metal ion binding [GO:0046872]; nucleotide binding [GO:0000166]; cellular response to DNA damage stimulus [GO:0006974]; cellular response to UV-C [GO:0071494]; DNA replication [GO:0006260]; double-strand break r…	GO:0000166; GO:0000724; GO:0003677; GO:0003887; GO:0005634; GO:0006260; GO:0006974; GO:0016035; GO:0042276; GO:0046872; GO:0051539; GO:0071494; GO:0090305	GO:0000000,GO:0009987,GO:1902494,GO:0051716,GO:0016772,GO:0097159,GO:0006281,GO:0016779,GO:0034061,GO:0019985,GO:0033554,GO:0046483,GO:1901576,GO:0006807,GO:0071704,GO:0009628,GO:0006301,GO:0006302,GO:0043167,GO:0043169,GO:0043170,GO:0006310,GO:0006950,GO:1901360,GO:1901363,GO:0071214,GO:1901362,GO:0071478,GO:0071482,GO:0090304,GO:0009411,GO:0140097,GO:1990234,GO:0006725,GO:0104004,GO:0005575,GO:…
Posoc03g11480		2.57746	1.96818	Q01899	Heat shock 70 kDa protein, mitochondrial	mitochondrion [GO:0005739]; ATP binding [GO:0005524]; unfolded protein binding [GO:0051082]; protein folding [GO:0006457]	GO:0005524; GO:0005739; GO:0006457; GO:0051082	GO:0000000,GO:0009987,GO:0097159,GO:0005575,GO:0005515,GO:1901265,GO:0110165,GO:0008150,GO:0097367,GO:0030554,GO:0003674,GO:0043226,GO:0043227,GO:0043229,GO:0043231,GO:0043167,GO:0043168,GO:0000166,GO:0005737,GO:0032553,GO:0032555,GO:1901363,GO:0032559,GO:0005488,GO:0017076,GO:0005622,GO:0035639,GO:0036094
Posoc02g05220				Q8K2Z4	Condensin complex subunit 1 (Chromosome condensation-related SMC-associated protein 1) (Chromosome-associated protein D2) (mCAP-D2) (Non-SMC condensin I complex subunit D2) (XCAP-D2 homolog)	condensed chromosome [GO:0000793]; condensed chromosome, centromeric region [GO:0000779]; condensin complex [GO:0000796]; cytosol [GO:0005829]; nucleoplasm [GO:0005654]; pronucleus [GO:0045120]; chromatin binding [GO:0003682]; histone binding [GO:0042393]; cell division [GO:0051301]; meiotic chromosome condensation [GO:0010032]; mitotic chromosome condensation [GO:0007076]	GO:0000779; GO:0000793; GO:0000796; GO:0003682; GO:0005654; GO:0005829; GO:0007076; GO:0010032; GO:0042393; GO:0045120; GO:0051301	GO:0000000,GO:0005634,GO:0022402,GO:0009987,GO:0000003,GO:0000070,GO:0000775,GO:0005575,GO:0007049,GO:0005515,GO:0051276,GO:0022414,GO:0044815,GO:0007059,GO:0110165,GO:0006996,GO:0000278,GO:0008150,GO:0000280,GO:1903047,GO:0003674,GO:0043226,GO:1903046,GO:0043227,GO:0043228,GO:0043229,GO:0048285,GO:0043231,GO:0032991,GO:0043232,GO:0043233,GO:0071840,GO:0031974,GO:0005737,GO:0016043,GO:0140014,GO:…
Posoc02g15820		1.56122	2.4829	Q43298	Chaperonin CPN60-2, mitochondrial (HSP60-2)	cytosol [GO:0005829]; mitochondrion [GO:0005739]; ATP binding [GO:0005524]; protein folding [GO:0006457]; protein refolding [GO:0042026]	GO:0005524; GO:0005739; GO:0005829; GO:0006457; GO:0042026	GO:0000000,GO:0009987,GO:0097159,GO:0005575,GO:1901265,GO:0110165,GO:0008150,GO:0097367,GO:0030554,GO:0043226,GO:0003674,GO:0043227,GO:0043229,GO:0043231,GO:0043167,GO:0043168,GO:0000166,GO:0005737,GO:0032553,GO:0032555,GO:1901363,GO:0032559,GO:0005488,GO:0017076,GO:0005622,GO:0035639,GO:0036094
Posoc03g03100		1.70719		-	-	-	-	-
Posoc05g14070	-1.93408			Q8RWD5	Coiled-coil domain-containing protein SCD2 (Protein STOMATAL CYTOKINESIS DEFECTIVE 2)	clathrin-coated vesicle [GO:0030136]; plasma membrane [GO:0005886]; cytokinesis by cell plate formation [GO:0000911]; multidimensional cell growth [GO:0009825]; regulation of growth [GO:0040008]	GO:0000911; GO:0005886; GO:0009825; GO:0030136; GO:0040008	GO:0000000,GO:0022402,GO:0009987,GO:0040007,GO:0005575,GO:0071944,GO:0007049,GO:0000910,GO:0016020,GO:0110165,GO:0008150,GO:0043226,GO:0043227,GO:0043229,GO:0043231,GO:0050789,GO:0051301,GO:0005737,GO:0097708,GO:0031982,GO:0065007,GO:0016049,GO:0031410,GO:0005622,GO:0030135
Posoc03g04540				-	-	-	-	-
Posoc05g16390				Q8VWF6	Protein STRICTOSIDINE SYNTHASE-LIKE 3 (AtSSL3) (Strictosidine synthase 9) (AtSS9)	endoplasmic reticulum [GO:0005783]; vacuolar membrane [GO:0005774]; biosynthetic process [GO:0009058]	GO:0005774; GO:0005783; GO:0009058	GO:0000000,GO:0005575,GO:0005737,GO:0005773,GO:0031090,GO:0110165,GO:0016020,GO:0008150,GO:0005622,GO:0008152,GO:0012505,GO:0043226,GO:0043227,GO:0098588,GO:0043229,GO:0043231
Posoc05g17420			1.8773	Q7Y1I7	DNA (cytosine-5)-methyltransferase 1A (OsMET1a) (EC 2.1.1.37) (DNA methyltransferase 1-1) (OsMET1-1)	nucleus [GO:0005634]; chromatin binding [GO:0003682]; DNA (cytosine-5-)-methyltransferase activity [GO:0003886]; DNA binding [GO:0003677]; DNA methylation on cytosine within a CG sequence [GO:0010424]; gene silencing [GO:0016458]; maintenance of DNA methylation [GO:0010216]	GO:0003677; GO:0003682; GO:0003886; GO:0005634; GO:0010216; GO:0010424; GO:0016458	GO:0000000,GO:0090304,GO:0140097,GO:0009987,GO:0032259,GO:0006725,GO:0097159,GO:0005575,GO:0032776,GO:0044237,GO:0044238,GO:0034641,GO:0046483,GO:0110165,GO:0043412,GO:0043414,GO:0008150,GO:0006807,GO:0008152,GO:0071704,GO:0003674,GO:0043226,GO:0043227,GO:0003676,GO:0043229,GO:0043231,GO:0006304,GO:0006305,GO:0006306,GO:0043170,GO:0140640,GO:0044260,GO:0016740,GO:0016741,GO:0008168,GO:1901360,GO:…
Posoc03g10600			1.73904	Q8BL06	Inactive ubiquitin carboxyl-terminal hydrolase 54 (Inactive ubiquitin-specific peptidase 54)	thiol-dependent deubiquitinase [GO:0004843]; protein deubiquitination [GO:0016579]	GO:0004843; GO:0016579	GO:0000000,GO:1901564,GO:0140096,GO:0043170,GO:0019783,GO:0008233,GO:0008234,GO:0101005,GO:0006508,GO:0044238,GO:0003824,GO:0019538,GO:0036211,GO:0016787,GO:0043412,GO:0070647,GO:0008150,GO:0070646,GO:0006807,GO:0008152,GO:0071704,GO:0003674
Posoc04g00600			1.57205	Q8LPT9	Alpha-glucan water dikinase, chloroplastic (EC 2.7.9.4) (Starch-related protein R1)	chloroplast [GO:0009507]; ATP binding [GO:0005524]; maltodextrin water dikinase [GO:0102216]; metal ion binding [GO:0046872]; starch, H2O dikinase activity [GO:0102218]; carbohydrate metabolic process [GO:0005975]	GO:0005524; GO:0005975; GO:0009507; GO:0046872; GO:0102216; GO:0102218	GO:0009536,GO:0000000,GO:0016772,GO:0097159,GO:0005575,GO:1901265,GO:0016781,GO:0044238,GO:0110165,GO:0008150,GO:0097367,GO:0008152,GO:0071704,GO:0050521,GO:0030554,GO:0043226,GO:0003674,GO:0043227,GO:0043229,GO:0043231,GO:0043167,GO:0043168,GO:0043169,GO:0016740,GO:0000166,GO:0005737,GO:0032553,GO:0032555,GO:0016301,GO:1901363,GO:0032559,GO:0005488,GO:0003824,GO:0017076,GO:0005622,GO:0035639,GO:…
Posoc06g20000				Q8GWT1	Probable galacturonosyltransferase 14 (EC 2.4.1.-)	Golgi apparatus [GO:0005794]; Golgi membrane [GO:0000139]; integral component of membrane [GO:0016021]; pollen tube [GO:0090406]; polygalacturonate 4-alpha-galacturonosyltransferase activity [GO:0047262]; cell wall pectin biosynthetic process [GO:0052325]; mucilage pectin biosynthetic process [GO:0048358]; pollen development [GO:0009555]; pollen tube growth [GO:0009860]	GO:0000139; GO:0005794; GO:0009555; GO:0009860; GO:0016021; GO:0047262; GO:0048358; GO:0052325; GO:0090406	GO:0009856,GO:0000000,GO:0008194,GO:0071555,GO:0000003,GO:0009987,GO:0071554,GO:0044036,GO:0000902,GO:0044038,GO:0000904,GO:0022414,GO:0000271,GO:0010383,GO:0060560,GO:0016020,GO:1901576,GO:0010393,GO:0071704,GO:0033692,GO:0098588,GO:0071840,GO:0044706,GO:0043170,GO:0016043,GO:0045229,GO:0045488,GO:0045489,GO:0016049,GO:0042546,GO:0016051,GO:0009653,GO:0044085,GO:0070589,GO:0003006,GO:0009664,GO:…
Posoc03g22650			1.58038	Q8L7A0	Sulfite exporter TauE/SafE family protein 3	Cul4A-RING E3 ubiquitin ligase complex [GO:0031464]; integral component of membrane [GO:0016021]; protein ubiquitination [GO:0016567]	GO:0016021; GO:0016567; GO:0031464	GO:0000000,GO:1901564,GO:0043170,GO:1902494,GO:1990234,GO:0031461,GO:0005575,GO:0080008,GO:0044238,GO:0019538,GO:0036211,GO:0110165,GO:0016020,GO:0043412,GO:0140535,GO:0070647,GO:0008150,GO:0000151,GO:0006807,GO:0031224,GO:0008152,GO:0071704,GO:0032446,GO:0032991
Posoc01g26430			2.162	Q8GXX0	FAD-linked sulfhydryl oxidase ERV1 (AtErv1) (EC 1.8.3.2) (Mitochondrial sulfhydryl oxidase ERV1)	mitochondrion [GO:0005739]; flavin adenine dinucleotide binding [GO:0050660]; flavin-linked sulfhydryl oxidase activity [GO:0016971]; identical protein binding [GO:0042802]; protein-disulfide reductase activity [GO:0015035]; thiol oxidase activity [GO:0016972]	GO:0005739; GO:0015035; GO:0016971; GO:0016972; GO:0042802; GO:0050660	GO:0000000,GO:0140096,GO:0097159,GO:0005575,GO:0005515,GO:1901265,GO:0110165,GO:0003674,GO:0043226,GO:0043227,GO:0016667,GO:0043229,GO:0016670,GO:0043231,GO:0043167,GO:0043168,GO:0000166,GO:0005737,GO:0016491,GO:1901363,GO:0005488,GO:0003824,GO:0005622,GO:0015036,GO:0036094
Posoc04g18350		3.25814		Q94JL3	Transcription factor bHLH112 (Basic helix-loop-helix protein 112) (AtbHLH112) (bHLH 112) (Transcription factor EN 64) (bHLH transcription factor bHLH112)	nucleus [GO:0005634]; DNA-binding transcription factor activity [GO:0003700]; DNA-binding transcription factor activity, RNA polymerase II-specific [GO:0000981]; protein dimerization activity [GO:0046983]; RNA polymerase II cis-regulatory region sequence-specific DNA binding [GO:0000978]; sequence-specific DNA binding [GO:0043565]; cellular response to abscisic acid stimulus [GO:0071215]; cellula…	GO:0000978; GO:0000981; GO:0003700; GO:0005634; GO:0006357; GO:0042631; GO:0043565; GO:0045893; GO:0046983; GO:0071215; GO:0071472; GO:2000214; GO:2000377	GO:0000000,GO:0009987,GO:0051716,GO:0032774,GO:0009991,GO:0009737,GO:0033554,GO:0019219,GO:1901576,GO:0019222,GO:0097305,GO:0071704,GO:0097306,GO:0006950,GO:0071462,GO:0019752,GO:0001067,GO:1901360,GO:1901363,GO:0071470,GO:0071214,GO:1901362,GO:0010033,GO:0010035,GO:0000820,GO:0051252,GO:0051254,GO:1901605,GO:0006970,GO:0071229,GO:0010556,GO:0062012,GO:0010557,GO:1902680,GO:0104004,GO:0010565,GO:…
Posoc01g02000			2.13577	Q9C521	UDP-galactose transporter 1 (At-UDP-GalT1)	Golgi apparatus [GO:0005794]; integral component of membrane [GO:0016021]; antiporter activity [GO:0015297]; GDP-fucose transmembrane transporter activity [GO:0005457]; UDP-galactose transmembrane transporter activity [GO:0005459]; UDP-glucose transmembrane transporter activity [GO:0005460]; carbohydrate transport [GO:0008643]; GDP-fucose transmembrane transport [GO:0015783]; UDP-galactose transm…	GO:0005457; GO:0005459; GO:0005460; GO:0005794; GO:0008643; GO:0015297; GO:0015783; GO:0015786; GO:0016021; GO:0072334	GO:0000000,GO:0008514,GO:0009987,GO:0005575,GO:0022857,GO:1901264,GO:0022804,GO:0110165,GO:0016020,GO:0008150,GO:0071702,GO:0071705,GO:0012505,GO:0005338,GO:0006810,GO:0043226,GO:0003674,GO:0043227,GO:0006811,GO:1901505,GO:0043229,GO:0043231,GO:0015711,GO:0005215,GO:0098656,GO:0051234,GO:0015075,GO:0015780,GO:0006820,GO:0005737,GO:0051179,GO:0034220,GO:0055085,GO:0036080,GO:0090481,GO:0090480,GO:…
Posoc01g18740			1.8346	Q9FGE9	Protein trichome birefringence-like 12	Golgi apparatus [GO:0005794]; integral component of membrane [GO:0016021]; O-acetyltransferase activity [GO:0016413]	GO:0005794; GO:0016021; GO:0016413	GO:0000000,GO:0016740,GO:0005575,GO:0005737,GO:0016746,GO:0016747,GO:0003824,GO:0110165,GO:0016020,GO:0008374,GO:0005622,GO:0016407,GO:0031224,GO:0012505,GO:0043226,GO:0003674,GO:0043227,GO:0043229,GO:0043231
Posoc01g24200				Q6IWA9	CLAVATA3/ESR (CLE)-related protein 45 [Cleaved into: CLE45p]	apoplast [GO:0048046]; extracellular space [GO:0005615]; receptor serine/threonine kinase binding [GO:0033612]; auxin-activated signaling pathway [GO:0009734]; cell-cell signaling involved in cell fate commitment [GO:0045168]; maintenance of root meristem identity [GO:0010078]; phloem development [GO:0010088]; regulation of auxin mediated signaling pathway [GO:0010928]; regulation of cell differe…	GO:0005615; GO:0009266; GO:0009734; GO:0010078; GO:0010088; GO:0010928; GO:0033612; GO:0045168; GO:0045595; GO:0048046; GO:0080092	GO:0009856,GO:0000000,GO:0009987,GO:0000003,GO:0009860,GO:0051716,GO:0009733,GO:0000902,GO:0000904,GO:0023051,GO:0005515,GO:0023052,GO:0022414,GO:0071310,GO:0060560,GO:0010769,GO:0010646,GO:0001558,GO:0009755,GO:0009628,GO:0010015,GO:0009888,GO:0071840,GO:0044706,GO:0098727,GO:0051239,GO:0016043,GO:0016049,GO:0010033,GO:0009653,GO:0051510,GO:0051128,GO:0003006,GO:0071365,GO:0071495,GO:0048583,GO:…
Posoc02g28480			2.63981	Q9LXF8	Amino acid transporter AVT1J (AtAvt1J)	integral component of membrane [GO:0016021]; plasma membrane [GO:0005886]; vacuolar membrane [GO:0005774]; amino acid transport [GO:0006865]	GO:0005774; GO:0005886; GO:0006865; GO:0016021	GO:0000000,GO:0051234,GO:0005575,GO:0015849,GO:0071944,GO:0005737,GO:0051179,GO:0005773,GO:0031090,GO:0016020,GO:0110165,GO:0005622,GO:0008150,GO:0071702,GO:0071705,GO:0031224,GO:0006810,GO:0043226,GO:0043227,GO:0098588,GO:0043229,GO:0043231
Posoc02g19170		2.91385	2.05061	-	-	-	-	-
Posoc01g19100				-	-	-	-	-
Posoc09g04920		3.8772	2.15718	Q9ASW3	Protein IQ-DOMAIN 21 (AtIQD21) (Protein GROWTH CONTROLLED BY ABSCISIC ACID 2) (Protein GUARD CELL ASSOCIATED 2)	cytoplasm [GO:0005737]; cytoskeleton [GO:0005856]; nucleus [GO:0005634]; plasma membrane [GO:0005886]; calmodulin binding [GO:0005516]; abscisic acid-activated signaling pathway [GO:0009738]; calcium ion homeostasis [GO:0055074]; calcium-mediated signaling [GO:0019722]; cellular response to carbon dioxide [GO:0071244]; regulation of stomatal closure [GO:0090333]; response to abscisic acid [GO:000…	GO:0005516; GO:0005634; GO:0005737; GO:0005856; GO:0005886; GO:0009409; GO:0009737; GO:0009738; GO:0019722; GO:0042542; GO:0055074; GO:0071244; GO:0090333	GO:0000000,GO:0009987,GO:0051716,GO:0010118,GO:0010119,GO:0071944,GO:0005515,GO:0023052,GO:0071310,GO:0016020,GO:0097305,GO:1901701,GO:0055065,GO:1901700,GO:0009755,GO:0097306,GO:0009628,GO:0006950,GO:0055080,GO:0071215,GO:0000302,GO:0010033,GO:0009266,GO:0010035,GO:0010037,GO:0072507,GO:0006979,GO:0071495,GO:0005575,GO:0071241,GO:0033993,GO:0050896,GO:0098771,GO:0110165,GO:0008150,GO:0043226,GO:…
Posoc01g37680		1.75708	2.55611	Q948P6	Ferritin-3, chloroplastic (EC 1.16.3.1) (SFerH-3)	chloroplast [GO:0009507]; cytoplasm [GO:0005737]; ferric iron binding [GO:0008199]; ferrous iron binding [GO:0008198]; ferroxidase activity [GO:0004322]; intracellular sequestering of iron ion [GO:0006880]; iron ion transport [GO:0006826]	GO:0004322; GO:0005737; GO:0006826; GO:0006880; GO:0008198; GO:0008199; GO:0009507	GO:0000000,GO:0005506,GO:0009987,GO:0019725,GO:0046872,GO:0055065,GO:0006810,GO:0006811,GO:0006812,GO:0043167,GO:0055072,GO:0043169,GO:0051234,GO:0051235,GO:0055076,GO:0051238,GO:0097577,GO:0055080,GO:0000041,GO:0055082,GO:0030001,GO:0030003,GO:0051641,GO:0009536,GO:0046914,GO:0051651,GO:0046916,GO:0005575,GO:0016722,GO:0098771,GO:0016724,GO:0110165,GO:0008150,GO:0006873,GO:0043226,GO:0003674,GO:…
Posoc10g08600				I1L153	Allantoate deiminase 2 (EC 3.5.3.9) (Allantoate amidohydrolase 2) (GmAAH2)	endoplasmic reticulum [GO:0005783]; allantoate deiminase activity [GO:0047652]; metal ion binding [GO:0046872]; purine nucleobase metabolic process [GO:0006144]	GO:0005783; GO:0006144; GO:0046872; GO:0047652	GO:0000000,GO:0009987,GO:0006725,GO:0005575,GO:0072521,GO:0044237,GO:0044238,GO:0034641,GO:0046483,GO:0016787,GO:0110165,GO:0008150,GO:0006807,GO:0009112,GO:0008152,GO:0012505,GO:0071704,GO:0043226,GO:0003674,GO:0043227,GO:0043229,GO:0043231,GO:0043167,GO:0043169,GO:1901564,GO:0005737,GO:0016810,GO:0016813,GO:1901360,GO:0055086,GO:0005488,GO:0003824,GO:0005622,GO:0044281,GO:0006139
Posoc03g22500		1.61707	1.74285	O66982	50S ribosomal protein L35	cytosolic large ribosomal subunit [GO:0022625]; large ribosomal subunit [GO:0015934]; structural constituent of ribosome [GO:0003735]; translation [GO:0006412]	GO:0003735; GO:0006412; GO:0015934; GO:0022625	GO:0000000,GO:0009987,GO:0005829,GO:0005575,GO:0044237,GO:0005198,GO:0044238,GO:0005840,GO:0034641,GO:0019538,GO:0043603,GO:0043604,GO:0110165,GO:0034645,GO:1901576,GO:0008150,GO:0006807,GO:0008152,GO:0044249,GO:0071704,GO:0003674,GO:0043226,GO:0043228,GO:0043229,GO:0032991,GO:0043232,GO:1901564,GO:0022626,GO:0043170,GO:0009058,GO:0043043,GO:0010467,GO:0009059,GO:1901566,GO:0044260,GO:1990904,GO:…
Posoc03g27560			2.1966	Q9CAA9	Transcription factor bHLH49 (Basic helix-loop-helix protein 49) (AtbHLH49) (bHLH 49) (Protein ACTIVATOR FOR CELL ELONGATION 1) (Transcription factor EN 82) (bHLH transcription factor bHLH049)	nucleus [GO:0005634]; DNA-binding transcription factor activity [GO:0003700]; protein dimerization activity [GO:0046983]; transcription cis-regulatory region binding [GO:0000976]; regulation of growth [GO:0040008]; regulation of transcription, DNA-templated [GO:0006355]	GO:0000976; GO:0003700; GO:0005634; GO:0006355; GO:0040008; GO:0046983	GO:0000000,GO:0009987,GO:0097159,GO:0032774,GO:0005515,GO:1903506,GO:0019219,GO:0046483,GO:1901576,GO:0019222,GO:0006807,GO:0071704,GO:0009889,GO:0043170,GO:0001067,GO:1990837,GO:0043565,GO:1901360,GO:1901363,GO:1901362,GO:0051252,GO:0010556,GO:0090304,GO:0006725,GO:0016070,GO:0040007,GO:0005575,GO:0140110,GO:0044237,GO:0044238,GO:0006351,GO:0034641,GO:0018130,GO:0110165,GO:0008150,GO:0008152,GO:…
Posoc03g22630				Q65CJ7	Hydroxyphenylpyruvate reductase (HPPR) (EC 1.1.1.237)	hydroxyphenylpyruvate reductase activity [GO:0047995]; NAD binding [GO:0051287]; R(+)-3,4-dihydroxyphenyllactate:NADP+ oxidoreductase activity [GO:0102742]	GO:0047995; GO:0051287; GO:0102742	GO:0005488,GO:0003824,GO:0000000,GO:0000166,GO:0016614,GO:0097159,GO:0016616,GO:0003674,GO:0016491,GO:1901265,GO:0036094,GO:1901363
Posoc03g17180				Q84WB7	Glucosamine inositolphosphorylceramide transferase 1 (EC 2.7.1.227) (Glycosyltransferase family protein 64 protein C5) (GT64 C5)	integral component of membrane [GO:0016021]; glycosyltransferase activity [GO:0016757]; inositol phosphoceramide synthase activity [GO:0045140]; metal ion binding [GO:0046872]; lipid glycosylation [GO:0030259]; protein glycosylation [GO:0006486]; response to abscisic acid [GO:0009737]; response to salt stress [GO:0009651]; seed germination [GO:0009845]	GO:0006486; GO:0009651; GO:0009737; GO:0009845; GO:0016021; GO:0016757; GO:0030259; GO:0045140; GO:0046872	GO:0000000,GO:0009987,GO:0009100,GO:0009101,GO:0016020,GO:0043412,GO:0043413,GO:1901576,GO:0006807,GO:0097305,GO:1901700,GO:0071704,GO:0009628,GO:0043167,GO:0043169,GO:0043170,GO:0006950,GO:0010033,GO:0030258,GO:0006970,GO:0009791,GO:0070085,GO:0005575,GO:0033993,GO:1901137,GO:0044237,GO:0044238,GO:0050896,GO:0019538,GO:1901135,GO:0110165,GO:0034645,GO:0008150,GO:0008152,GO:0048856,GO:0044249,GO:…
Posoc01g30160				Q9C977	Pentatricopeptide repeat-containing protein At1g80270, mitochondrial	chloroplast envelope [GO:0009941]; mitochondrion [GO:0005739]; mRNA binding [GO:0003729]	GO:0003729; GO:0005739; GO:0009941	GO:0009536,GO:0000000,GO:0009507,GO:0097159,GO:0031975,GO:0005575,GO:0005737,GO:0003723,GO:1901363,GO:0005488,GO:0110165,GO:0009526,GO:0005622,GO:0043226,GO:0003674,GO:0043227,GO:0003676,GO:0043229,GO:0043231,GO:0031967
Posoc02g09620			2.22026	A2WL19	Dehydration-responsive element-binding protein 2A (Protein DREB2A)	nucleus [GO:0005634]; DNA binding [GO:0003677]; DNA-binding transcription factor activity [GO:0003700]	GO:0003677; GO:0003700; GO:0005634	GO:0000000,GO:0097159,GO:0005575,GO:0140110,GO:1901363,GO:0005488,GO:0110165,GO:0005622,GO:0003674,GO:0043226,GO:0043227,GO:0003676,GO:0043229,GO:0043231
Posoc04g18940		3.32223	2.48122	C0LGG8	Probable LRR receptor-like serine/threonine-protein kinase At1g53430 (EC 2.7.11.1)	integral component of membrane [GO:0016021]; plasma membrane [GO:0005886]; ATP binding [GO:0005524]; protein serine kinase activity [GO:0106310]; protein serine/threonine kinase activity [GO:0004674]; protein threonine kinase activity [GO:0106311]; protein autophosphorylation [GO:0046777]	GO:0004674; GO:0005524; GO:0005886; GO:0016021; GO:0046777; GO:0106310; GO:0106311	GO:0004672,GO:0000000,GO:0140096,GO:0009987,GO:0006468,GO:0016772,GO:0016773,GO:0097159,GO:0005575,GO:0071944,GO:0006793,GO:1901265,GO:0006796,GO:0044237,GO:0044238,GO:0019538,GO:0016020,GO:0110165,GO:0043412,GO:0097367,GO:0008150,GO:0006807,GO:0008152,GO:0071704,GO:0030554,GO:0003674,GO:0043167,GO:0043168,GO:1901564,GO:0043170,GO:0016740,GO:0000166,GO:0032553,GO:0032555,GO:0016301,GO:1901363,GO:…
Posoc05g20600				Q9SJ22	Probable cellulose synthase A catalytic subunit 9 [UDP-forming] (AtCesA9) (EC 2.4.1.12)	integral component of membrane [GO:0016021]; plasma membrane [GO:0005886]; trans-Golgi network [GO:0005802]; cellulose synthase (UDP-forming) activity [GO:0016760]; cellulose synthase activity [GO:0016759]; metal ion binding [GO:0046872]; cell wall organization [GO:0071555]; cellulose biosynthetic process [GO:0030244]; plant-type primary cell wall biogenesis [GO:0009833]; seed coat development [G…	GO:0005802; GO:0005886; GO:0009833; GO:0010214; GO:0016021; GO:0016759; GO:0016760; GO:0030244; GO:0046872; GO:0071555	GO:0000000,GO:0008194,GO:0022402,GO:0071554,GO:0009987,GO:0000003,GO:0071944,GO:0007049,GO:0044042,GO:0022414,GO:0000910,GO:0000271,GO:0061458,GO:0016020,GO:1901576,GO:0000278,GO:0000281,GO:0071704,GO:0033692,GO:0043167,GO:0043169,GO:0071840,GO:0009250,GO:0005794,GO:0043170,GO:0030243,GO:0010154,GO:0016043,GO:0045229,GO:0042546,GO:0035251,GO:0016051,GO:0044085,GO:0006073,GO:0048316,GO:0003006,GO:…
Posoc06g07660				Q50EK3	Cytochrome P450 704C1 (EC 1.14.-.-) (Cytochrome P450 CYPD)	integral component of membrane [GO:0016021]; heme binding [GO:0020037]; iron ion binding [GO:0005506]; monooxygenase activity [GO:0004497]; oxidoreductase activity, acting on paired donors, with incorporation or reduction of molecular oxygen [GO:0016705]	GO:0004497; GO:0005506; GO:0016021; GO:0016705; GO:0020037	GO:0000000,GO:0043169,GO:0046914,GO:0097159,GO:0005575,GO:0016491,GO:1901363,GO:0003824,GO:0005488,GO:0110165,GO:0016020,GO:0031224,GO:0046872,GO:0046906,GO:0003674,GO:0043167
Posoc01g30810			2.05371	Q9FT74	ATP-dependent DNA helicase Q-like 1 (EC 3.6.4.12) (RecQ-like protein 1) (AtRecQ1) (AtRecQl1)	chromosome [GO:0005694]; cytoplasm [GO:0005737]; nucleus [GO:0005634]; 3'-5' DNA helicase activity [GO:0043138]; ATP binding [GO:0005524]; ATP hydrolysis activity [GO:0140603]; four-way junction helicase activity [GO:0009378]; metal ion binding [GO:0046872]; nucleic acid binding [GO:0003676]; cellular response to cold [GO:0070417]; cellular response to water deprivation [GO:0042631]; DNA duplex u…	GO:0000724; GO:0003676; GO:0005524; GO:0005634; GO:0005694; GO:0005737; GO:0006268; GO:0006281; GO:0006310; GO:0009378; GO:0032508; GO:0042631; GO:0043138; GO:0046872; GO:0070417; GO:0140603	GO:0000000,GO:0009987,GO:0051716,GO:0009605,GO:0097159,GO:0009991,GO:0032392,GO:0033554,GO:0046483,GO:0016787,GO:0006807,GO:1901701,GO:1901700,GO:0071704,GO:0009628,GO:0006302,GO:0008094,GO:0043167,GO:0043168,GO:0043169,GO:0071840,GO:0004386,GO:0043170,GO:0006950,GO:0000166,GO:0071462,GO:0032553,GO:0032555,GO:0016043,GO:1901360,GO:1901363,GO:0032559,GO:0071214,GO:0016817,GO:0009266,GO:0016818,GO:…
Posoc03g20090				-	-	-	-	-
Posoc09g03950	-2.2742			O04089	Zinc transporter 4, chloroplastic (ZRT/IRT-like protein 4)	chloroplast thylakoid membrane [GO:0009535]; integral component of membrane [GO:0016021]; membrane [GO:0016020]; plasma membrane [GO:0005886]; zinc ion transmembrane transporter activity [GO:0005385]; zinc ion transmembrane transport [GO:0071577]	GO:0005385; GO:0005886; GO:0009535; GO:0016020; GO:0016021; GO:0071577	GO:0000000,GO:0009987,GO:0008324,GO:0071944,GO:0046873,GO:0006810,GO:0042651,GO:0006811,GO:0006812,GO:0051234,GO:0009507,GO:0000041,GO:0034220,GO:0006829,GO:0055085,GO:0030001,GO:0034357,GO:0009526,GO:0042170,GO:0009534,GO:0009536,GO:0046915,GO:0005575,GO:0022857,GO:0110165,GO:0015318,GO:0008150,GO:0043226,GO:0003674,GO:0043227,GO:0043229,GO:0098655,GO:0031967,GO:0043231,GO:0005215,GO:0015075,GO:…
Posoc09g10410			1.56444	Q0JLP9	Probable protein phosphatase 2C 6 (OsPP2C06) (EC 3.1.3.16) (ABI1-like protein 1) (OsABI-LIKE1) (OsABIL1)	cytosol [GO:0005829]; nucleus [GO:0005634]; metal ion binding [GO:0046872]; protein serine phosphatase activity [GO:0106306]; protein threonine phosphatase activity [GO:0106307]; abscisic acid-activated signaling pathway [GO:0009738]	GO:0005634; GO:0005829; GO:0009738; GO:0046872; GO:0106306; GO:0106307	GO:0000000,GO:0140096,GO:0009987,GO:0051716,GO:0071495,GO:0005575,GO:0009737,GO:0033993,GO:0023052,GO:0071310,GO:0050896,GO:0042578,GO:0016787,GO:0110165,GO:0016788,GO:0008150,GO:0016791,GO:0097305,GO:1901701,GO:1901700,GO:0043226,GO:0003674,GO:0009755,GO:0043227,GO:0097306,GO:0043229,GO:0043231,GO:0043167,GO:0043169,GO:0071396,GO:0050789,GO:0032870,GO:0070887,GO:0005737,GO:0050794,GO:0042221,GO:…
Posoc02g15850			2.38117	Q8RWY6	CLIP-associated protein (AtCLASP)	cell cortex [GO:0005938]; cytoplasmic microtubule [GO:0005881]; mitochondrion [GO:0005739]; phragmoplast [GO:0009524]; plasma membrane [GO:0005886]; plasmodesma [GO:0009506]; spindle microtubule [GO:0005876]; microtubule binding [GO:0008017]; microtubule plus-end binding [GO:0051010]; cell division [GO:0051301]; cortical microtubule organization [GO:0043622]; microtubule cytoskeleton organization…	GO:0000226; GO:0000278; GO:0005739; GO:0005876; GO:0005881; GO:0005886; GO:0005938; GO:0007026; GO:0008017; GO:0009506; GO:0009524; GO:0009826; GO:0043622; GO:0050821; GO:0051010; GO:0051301; GO:0051781	GO:0000000,GO:0009987,GO:0055044,GO:0031109,GO:0000902,GO:0048518,GO:0031110,GO:0031111,GO:0048519,GO:0099081,GO:0071944,GO:0007049,GO:0099080,GO:0048522,GO:0031114,GO:0005515,GO:0048523,GO:0022411,GO:0015630,GO:0015631,GO:0010639,GO:0060560,GO:0070161,GO:0030865,GO:0031122,GO:0033043,GO:0016020,GO:0005911,GO:0097435,GO:0008092,GO:0043933,GO:0031647,GO:0071840,GO:1901880,GO:1902904,GO:0051493,GO:…
Posoc06g13840			2.32958	Q7Y030	O-fucosyltransferase 31 (O-FucT-31) (EC 2.4.1.-) (O-fucosyltransferase family protein)	Golgi cis cisterna [GO:0000137]; integral component of membrane [GO:0016021]; glycosyltransferase activity [GO:0016757]; fucose metabolic process [GO:0006004]	GO:0000137; GO:0006004; GO:0016021; GO:0016757	GO:0000000,GO:0005575,GO:0044238,GO:0110165,GO:0016020,GO:0008150,GO:0005975,GO:0008152,GO:0071704,GO:0012505,GO:0003674,GO:0043226,GO:0043227,GO:0043229,GO:0043231,GO:0005794,GO:0005795,GO:0016740,GO:0098791,GO:0005737,GO:0005996,GO:0003824,GO:0031984,GO:0031985,GO:0019318,GO:0005622,GO:0031224,GO:0044281
Posoc01g37120				Q10MW6	DnaJ protein ERDJ3A (Chaperone protein dnaJ C27) (OsDjC27) (Endoplasmic reticulum dnaJ domain-containing protein 3A) (OsERdj3A)	cytosol [GO:0005829]; endoplasmic reticulum [GO:0005783]; vacuole [GO:0005773]; chaperone binding [GO:0051087]; unfolded protein binding [GO:0051082]; chaperone cofactor-dependent protein refolding [GO:0051085]	GO:0005773; GO:0005783; GO:0005829; GO:0051082; GO:0051085; GO:0051087	GO:0000000,GO:0009987,GO:0005575,GO:0005737,GO:0005515,GO:0051084,GO:0005488,GO:0110165,GO:0061077,GO:0005622,GO:0008150,GO:0012505,GO:0006457,GO:0006458,GO:0043226,GO:0003674,GO:0043227,GO:0043229,GO:0043231
Posoc02g28410				Q43847	Granule-bound starch synthase 2, chloroplastic/amyloplastic (EC 2.4.1.21) (Granule-bound starch synthase II) (GBSS-II) (SS II)	amyloplast [GO:0009501]; chloroplast [GO:0009507]; alpha-1,4-glucan synthase activity [GO:0033201]; glycogen (starch) synthase activity [GO:0004373]; starch synthase activity [GO:0009011]; starch biosynthetic process [GO:0019252]	GO:0004373; GO:0009011; GO:0009501; GO:0009507; GO:0019252; GO:0033201	GO:0009536,GO:0000000,GO:0008194,GO:0009987,GO:0005575,GO:0044042,GO:0034637,GO:0044237,GO:0044238,GO:0000271,GO:0110165,GO:0034645,GO:1901576,GO:0008150,GO:0005975,GO:0005976,GO:0008152,GO:0044249,GO:0071704,GO:0043226,GO:0003674,GO:0043227,GO:0033692,GO:0043229,GO:0005982,GO:0043231,GO:0009250,GO:0043170,GO:0009058,GO:0009059,GO:0016740,GO:0044260,GO:0044262,GO:0044264,GO:0005737,GO:0003824,GO:…
Posoc08g13210				Q9S7G7	Transcription factor MYB3R-1 (Myb-related protein 3R-1) (Plant c-MYB-like protein 1) (Protein PC-MYB1)	nucleus [GO:0005634]; DNA-binding transcription factor activity, RNA polymerase II-specific [GO:0000981]; RNA polymerase II cis-regulatory region sequence-specific DNA binding [GO:0000978]; sequence-specific DNA binding [GO:0043565]; negative regulation of cell population proliferation [GO:0008285]; negative regulation of cellular response to caffeine [GO:1901181]; negative regulation of transcri…	GO:0000978; GO:0000981; GO:0005634; GO:0006355; GO:0008285; GO:0032465; GO:0043565; GO:0045892; GO:0045893; GO:1901181	GO:0000000,GO:0009987,GO:0010243,GO:0051716,GO:0032774,GO:0051726,GO:0043279,GO:0019219,GO:1901576,GO:0019222,GO:0031000,GO:0071704,GO:0001067,GO:1901360,GO:1901363,GO:1901362,GO:0010033,GO:0051252,GO:0051253,GO:0051254,GO:0010556,GO:0010557,GO:0010558,GO:0010564,GO:1902680,GO:0006725,GO:0071495,GO:1902679,GO:0140110,GO:0034641,GO:0110165,GO:0003674,GO:0008283,GO:0031323,GO:0003676,GO:0031324,GO:…
Posoc05g19550				Q8H1E6	O-fucosyltransferase 9 (O-FucT-9) (EC 2.4.1.-) (O-fucosyltransferase family protein)	integral component of membrane [GO:0016021]; glycosyltransferase activity [GO:0016757]; fucose metabolic process [GO:0006004]	GO:0006004; GO:0016021; GO:0016757	GO:0000000,GO:0016740,GO:0005575,GO:0005996,GO:0044238,GO:0003824,GO:0110165,GO:0016020,GO:0019318,GO:0008150,GO:0005975,GO:0031224,GO:0008152,GO:0044281,GO:0071704,GO:0003674
Posoc03g15590				Q65XS5	Glycosyltransferase BC10 (EC 2.4.-.-) (Protein BRITTLE CULM 10) (Protein FRAGILE CULM 116)	Golgi membrane [GO:0000139]; integral component of membrane [GO:0016021]; glycosyltransferase activity [GO:0016757]; cellulose biosynthetic process [GO:0030244]; plant-type cell wall organization [GO:0009664]	GO:0000139; GO:0009664; GO:0016021; GO:0016757; GO:0030244	GO:0000000,GO:0071555,GO:0071554,GO:0009987,GO:0044042,GO:0000271,GO:0016020,GO:1901576,GO:0071704,GO:0033692,GO:0098588,GO:0071840,GO:0005794,GO:0009250,GO:0043170,GO:0030243,GO:0016043,GO:0045229,GO:0016051,GO:0006073,GO:0005575,GO:0051273,GO:0051274,GO:0034637,GO:0044237,GO:0044238,GO:0110165,GO:0034645,GO:0008150,GO:0005975,GO:0005976,GO:0008152,GO:0012505,GO:0044249,GO:0003674,GO:0043226,GO:…
Posoc01g06040				Q9ZVN4	Tyrosine-protein phosphatase DSP1 (EC 3.1.3.48) (Protein PLANT AND FUNGI ATYPICAL DUAL-SPECIFICITY PHOSPHATASE 1) (AtPFA-DSP1) (Tyrosine-protein phosphatase At1g05000)	cytoplasm [GO:0005737]; phosphatase activity [GO:0016791]; protein tyrosine phosphatase activity [GO:0004725]	GO:0004725; GO:0005737; GO:0016791	GO:0003824,GO:0000000,GO:0004721,GO:0042578,GO:0140096,GO:0016787,GO:0110165,GO:0016788,GO:0005622,GO:0005575,GO:0003674
Posoc03g11450			2.38206	Q0J4I1	Cyclin-dependent kinase B2-1 (CDKB2;1) (CDKB;2) (EC 2.7.11.22) (EC 2.7.11.23) (CDC2Os-3)	cyclin-dependent protein kinase holoenzyme complex [GO:0000307]; cytoplasm [GO:0005737]; nucleus [GO:0005634]; phragmoplast [GO:0009524]; spindle [GO:0005819]; ATP binding [GO:0005524]; cyclin binding [GO:0030332]; cyclin-dependent protein serine/threonine kinase activity [GO:0004693]; protein serine kinase activity [GO:0106310]; protein threonine kinase activity [GO:0106311]; RNA polymerase II C…	GO:0000082; GO:0000307; GO:0004693; GO:0005524; GO:0005634; GO:0005737; GO:0005819; GO:0006468; GO:0007165; GO:0008284; GO:0008353; GO:0009524; GO:0010389; GO:0010468; GO:0030332; GO:0051301; GO:0106310; GO:0106311	GO:1902749,GO:0000000,GO:0022402,GO:0009987,GO:1902494,GO:0051716,GO:0016772,GO:0016773,GO:0048518,GO:0097159,GO:0006793,GO:0007049,GO:0048522,GO:0005515,GO:0023052,GO:0006796,GO:0015630,GO:0051726,GO:0042127,GO:0043412,GO:0019222,GO:0000278,GO:0006807,GO:0071704,GO:0043167,GO:0043168,GO:0043170,GO:1902911,GO:0000166,GO:0044839,GO:0032553,GO:0044843,GO:0032555,GO:0016301,GO:1901363,GO:0032559,GO:…
Posoc02g11810			2.11412	F4JY11	Protein CANDIDATE G-PROTEIN COUPLED RECEPTOR 7 (AtCand7)	Golgi apparatus [GO:0005794]; integral component of membrane [GO:0016021]; membrane [GO:0016020]; G protein-coupled receptor activity [GO:0004930]; G protein-coupled receptor signaling pathway [GO:0007186]; response to molecule of bacterial origin [GO:0002237]; root morphogenesis [GO:0010015]	GO:0002237; GO:0004930; GO:0005794; GO:0007186; GO:0010015; GO:0016020; GO:0016021	GO:0000000,GO:0009987,GO:0044419,GO:0051716,GO:0009605,GO:0043207,GO:0038023,GO:0005575,GO:0009607,GO:0099402,GO:0023052,GO:0050896,GO:0009617,GO:0110165,GO:0008150,GO:0004888,GO:0048856,GO:0012505,GO:0043226,GO:0003674,GO:0043227,GO:0048731,GO:0043229,GO:0022622,GO:0043231,GO:0050789,GO:0005737,GO:0050794,GO:0007275,GO:0048364,GO:1905392,GO:0042221,GO:0065007,GO:0010033,GO:0007154,GO:0009653,GO:…
Posoc02g19020			2.1812	Q8LPF8	O-fucosyltransferase 29 (O-FucT-29) (EC 2.4.1.-) (O-fucosyltransferase family protein)	endosome [GO:0005768]; Golgi apparatus [GO:0005794]; integral component of membrane [GO:0016021]; trans-Golgi network [GO:0005802]; glycosyltransferase activity [GO:0016757]; fucose metabolic process [GO:0006004]	GO:0005768; GO:0005794; GO:0005802; GO:0006004; GO:0016021; GO:0016757	GO:0000000,GO:0005575,GO:0044238,GO:0110165,GO:0016020,GO:0008150,GO:0005975,GO:0008152,GO:0012505,GO:0071704,GO:0043226,GO:0003674,GO:0043227,GO:0043229,GO:0043231,GO:0016740,GO:0098791,GO:0005737,GO:0005996,GO:0097708,GO:0031982,GO:0003824,GO:0031984,GO:0031410,GO:0019318,GO:0005622,GO:0031224,GO:0044281
Posoc01g39670				P47160	Epsin-3	clathrin vesicle coat [GO:0030125]; cytosol [GO:0005829]; endosome [GO:0005768]; Golgi apparatus [GO:0005794]; intracellular membrane-bounded organelle [GO:0043231]; plasma membrane [GO:0005886]; clathrin binding [GO:0030276]; phosphatidylinositol-3,5-bisphosphate binding [GO:0080025]; phosphatidylinositol-3-phosphate binding [GO:0032266]; phospholipid binding [GO:0005543]; actin cytoskeleton org…	GO:0005543; GO:0005768; GO:0005794; GO:0005829; GO:0005886; GO:0006895; GO:0006897; GO:0015031; GO:0030036; GO:0030125; GO:0030276; GO:0032266; GO:0032511; GO:0034498; GO:0043231; GO:0071985; GO:0080025	GO:1901981,GO:0045184,GO:0000000,GO:0009987,GO:0071944,GO:0005515,GO:0045324,GO:0033036,GO:0035091,GO:0016020,GO:0071702,GO:0071705,GO:0006810,GO:0098588,GO:0043167,GO:0043168,GO:0071840,GO:0051234,GO:0042147,GO:0030117,GO:0030118,GO:0030120,GO:0008104,GO:0016043,GO:0097708,GO:0031410,GO:0030135,GO:0030136,GO:0051641,GO:0046907,GO:0016192,GO:0048193,GO:0051649,GO:0030659,GO:1902936,GO:0016197,GO:…
Posoc01g38670		1.95988	2.31469	B6DMK2	ATP-dependent DNA helicase MER3 homolog (EC 3.6.4.12) (Protein RICE MEIOTIC CROSSOVER 1)	chromosome [GO:0005694]; nucleus [GO:0005634]; ATP binding [GO:0005524]; ATP hydrolysis activity [GO:0140603]; DNA binding [GO:0003677]; DNA helicase activity [GO:0003678]; reciprocal meiotic recombination [GO:0007131]; resolution of meiotic recombination intermediates [GO:0000712]	GO:0000712; GO:0003677; GO:0003678; GO:0005524; GO:0005634; GO:0005694; GO:0007131; GO:0140603	GO:0000000,GO:0022402,GO:0009987,GO:0000003,GO:0097159,GO:0007049,GO:0022414,GO:0007059,GO:0016787,GO:0046483,GO:0006807,GO:0000280,GO:0071704,GO:0048285,GO:0061982,GO:0008094,GO:0043167,GO:0043168,GO:0071840,GO:0004386,GO:0043170,GO:0006310,GO:0000166,GO:0032553,GO:0032555,GO:0016043,GO:1901360,GO:1901363,GO:0032559,GO:0016817,GO:0016818,GO:0017076,GO:0035639,GO:0090304,GO:0140097,GO:0006725,GO:…
Posoc06g12410				O04940	Phosphatidate cytidylyltransferase 1 (EC 2.7.7.41) (CDP-DAG synthase) (CDP-DG synthase) (CDP-diacylglycerol synthase) (CDS) (CDP-diglyceride pyrophosphorylase) (CDP-diglyceride synthase) (CTP:phosphatidate cytidylyltransferase)	endoplasmic reticulum membrane [GO:0005789]; integral component of membrane [GO:0016021]; phosphatidate cytidylyltransferase activity [GO:0004605]; CDP-diacylglycerol biosynthetic process [GO:0016024]	GO:0004605; GO:0005789; GO:0016021; GO:0016024	GO:0000000,GO:0009987,GO:0016772,GO:0046341,GO:0005575,GO:0006793,GO:0046474,GO:0098827,GO:0016779,GO:0006796,GO:0044237,GO:0008654,GO:0044238,GO:0110165,GO:0016020,GO:1901576,GO:0046486,GO:0008150,GO:0005783,GO:0008152,GO:0045017,GO:0012505,GO:0044249,GO:0071704,GO:0043226,GO:0003674,GO:0043227,GO:0043229,GO:0043231,GO:0044255,GO:0008610,GO:0009058,GO:0016740,GO:0006629,GO:0070567,GO:0090407,GO:…
Posoc02g10220	-1.58186	1.9096		P35016	Endoplasmin homolog (Glucose-regulated protein 94 homolog) (GRP-94 homolog)	endoplasmic reticulum lumen [GO:0005788]; ATP binding [GO:0005524]; unfolded protein binding [GO:0051082]; protein folding [GO:0006457]	GO:0005524; GO:0005788; GO:0006457; GO:0051082	GO:0000000,GO:0009987,GO:0097159,GO:0005575,GO:0005515,GO:1901265,GO:0110165,GO:0008150,GO:0097367,GO:0005783,GO:0012505,GO:0030554,GO:0003674,GO:0043226,GO:0043227,GO:0043229,GO:0043231,GO:0043167,GO:0043168,GO:0043233,GO:0031974,GO:0000166,GO:0005737,GO:0032553,GO:0032555,GO:1901363,GO:0032559,GO:0005488,GO:0017076,GO:0005622,GO:0035639,GO:0070013,GO:0036094
Posoc10g07170				Q6NU40	Chromosome transmission fidelity protein 18 homolog	DNA replication factor C complex [GO:0005663]; nucleus [GO:0005634]; ATP binding [GO:0005524]; DNA binding [GO:0003677]; DNA clamp loader activity [GO:0003689]; cell cycle [GO:0007049]; DNA replication [GO:0006260]	GO:0003677; GO:0003689; GO:0005524; GO:0005634; GO:0005663; GO:0006260; GO:0007049	GO:0000000,GO:0009987,GO:0097159,GO:0046483,GO:0006807,GO:0005657,GO:0071704,GO:0008094,GO:0043167,GO:0043168,GO:0043170,GO:0000166,GO:0032553,GO:0032555,GO:1901360,GO:1901363,GO:0032559,GO:0017076,GO:0035639,GO:0005694,GO:0090304,GO:0140097,GO:0006725,GO:0005575,GO:1901265,GO:0044237,GO:0044238,GO:0034641,GO:0110165,GO:0008150,GO:0097367,GO:0008152,GO:0030554,GO:0043226,GO:0003674,GO:0043227,GO:…
Posoc03g07290		1.69003	2.43514	-	-	-	-	-
Posoc03g24230				Q8L518	Probable choline kinase 2 (EC 2.7.1.32)	ATP binding [GO:0005524]; choline kinase activity [GO:0004103]	GO:0004103; GO:0005524	GO:0043168,GO:0000000,GO:0016772,GO:0016740,GO:0016773,GO:0097159,GO:0000166,GO:0032553,GO:0032555,GO:1901265,GO:0016301,GO:1901363,GO:0032559,GO:0005488,GO:0003824,GO:0017076,GO:0097367,GO:0035639,GO:0030554,GO:0003674,GO:0036094,GO:0043167
Posoc01g35820				-	-	-	-	-
Posoc04g13790		1.95007	2.41376	Q10KL8	Protein IRON-RELATED TRANSCRIPTION FACTOR 3 (OsIRO2) (Basic helix-loop-helix protein 63) (OsbHLH063) (Transcription factor BHLH063) (bHLH transcription factor bHLH063)	nucleus [GO:0005634]; DNA binding [GO:0003677]; protein dimerization activity [GO:0046983]	GO:0003677; GO:0005634; GO:0046983	GO:0000000,GO:0097159,GO:0005575,GO:0005515,GO:1901363,GO:0005488,GO:0110165,GO:0005622,GO:0043226,GO:0003674,GO:0043227,GO:0003676,GO:0043229,GO:0043231
Posoc03g27390			2.67824	F4IBD7	CSC1-like protein RXW8	integral component of membrane [GO:0016021]; plasma membrane [GO:0005886]; calcium activated cation channel activity [GO:0005227]	GO:0005227; GO:0005886; GO:0016021	GO:0005216,GO:0000000,GO:0015075,GO:0015267,GO:0008324,GO:0005575,GO:0071944,GO:0022857,GO:0022890,GO:0005261,GO:0022803,GO:0016020,GO:0110165,GO:0022836,GO:0015318,GO:0022839,GO:0031224,GO:0003674,GO:0005215
Posoc01g12560			1.5314	Q94CJ5	Protein RETICULATA-RELATED 4, chloroplastic	chloroplast [GO:0009507]; chloroplast envelope [GO:0009941]; chloroplast inner membrane [GO:0009706]; integral component of membrane [GO:0016021]; mitochondrion [GO:0005739]; plastid [GO:0009536]	GO:0005739; GO:0009507; GO:0009536; GO:0009706; GO:0009941; GO:0016021	GO:0000000,GO:0031969,GO:0005575,GO:0031975,GO:0005737,GO:0031090,GO:0110165,GO:0016020,GO:0009526,GO:0005622,GO:0031224,GO:0009528,GO:0019866,GO:0042170,GO:0043226,GO:0043227,GO:0043229,GO:0043231,GO:0031967
Posoc02g31450			2.36277	Q9BPX3	Condensin complex subunit 3 (Chromosome-associated protein G) (Condensin subunit CAP-G) (hCAP-G) (Melanoma antigen NY-MEL-3) (Non-SMC condensin I complex subunit G) (XCAP-G homolog)	condensed chromosome [GO:0000793]; condensed chromosome, centromeric region [GO:0000779]; condensin complex [GO:0000796]; cytoplasm [GO:0005737]; cytosol [GO:0005829]; membrane [GO:0016020]; nucleus [GO:0005634]; cell division [GO:0051301]; mitotic chromosome condensation [GO:0007076]	GO:0000779; GO:0000793; GO:0000796; GO:0005634; GO:0005737; GO:0005829; GO:0007076; GO:0016020; GO:0051301	GO:0000000,GO:0022402,GO:0009987,GO:0000070,GO:0000775,GO:0005575,GO:0007049,GO:0051276,GO:0044815,GO:0007059,GO:0110165,GO:0006996,GO:0000278,GO:0008150,GO:0000280,GO:1903047,GO:0043226,GO:0043227,GO:0043228,GO:0043229,GO:0048285,GO:0043231,GO:0032991,GO:0043232,GO:0071840,GO:0016043,GO:0140014,GO:0000819,GO:0030261,GO:0005622,GO:0098813,GO:0005694,GO:0098687
Posoc04g07410	-1.6849	1.59485		-	-	-	-	-
Posoc01g30940				F4HXL0	Phospholipase A1 PLIP2, chloroplastic (EC 3.1.1.32) (Galactolipase PLIP2) (EC 3.1.1.26) (Protein PLASTID LIPASE 2)	chloroplast [GO:0009507]; chloroplast membrane [GO:0031969]; chloroplast stroma [GO:0009570]; 1-18:1-2-16:0-monogalactosyldiacylglycerol lipase activity [GO:0102549]; 1-acyl-2-lysophosphatidylserine acylhydrolase activity [GO:0052740]; galactolipase activity [GO:0047714]; phosphatidylserine 1-acylhydrolase activity [GO:0052739]; phospholipase A1 activity [GO:0008970]; defense response to insect […	GO:0002213; GO:0008970; GO:0009507; GO:0009570; GO:0016042; GO:0031349; GO:0031969; GO:0047714; GO:0052739; GO:0052740; GO:0102549	GO:0009536,GO:0000000,GO:0044419,GO:0009605,GO:0048518,GO:0080134,GO:0048583,GO:0005575,GO:0043207,GO:0009607,GO:0048584,GO:0004620,GO:0044238,GO:0050896,GO:0052689,GO:0016787,GO:0110165,GO:0016788,GO:0016020,GO:0009941,GO:0008150,GO:0008152,GO:0071704,GO:1901575,GO:0043226,GO:0003674,GO:0043227,GO:0043229,GO:0043231,GO:0031967,GO:0009056,GO:0006629,GO:0050789,GO:0006950,GO:0031975,GO:0006952,GO:…
Posoc02g28400			2.92327	Q9LZR3	Glucomannan 4-beta-mannosyltransferase 9 (EC 2.4.1.32) (Cellulose synthase-like protein A9) (AtCslA9) (Glucomannan synthase) (Mannan synthase 9) (Protein RESISTANT TO AGROBACTERIUM TRANSFORMATION 4)	Golgi apparatus [GO:0005794]; Golgi membrane [GO:0000139]; integral component of membrane [GO:0016021]; glucomannan 4-beta-mannosyltransferase activity [GO:0047259]; glycosyltransferase activity [GO:0016757]; mannan synthase activity [GO:0051753]; cell wall organization [GO:0071555]; DNA mediated transformation [GO:0009294]; response to bacterium [GO:0009617]	GO:0000139; GO:0005794; GO:0009294; GO:0009617; GO:0016021; GO:0016757; GO:0047259; GO:0051753; GO:0071555	GO:0000000,GO:0071554,GO:0044419,GO:0009987,GO:0009605,GO:0043207,GO:0009607,GO:0005575,GO:0009292,GO:0050896,GO:0110165,GO:0016020,GO:0008150,GO:0012505,GO:0043226,GO:0003674,GO:0043227,GO:0098588,GO:0043229,GO:0000030,GO:0043231,GO:0071840,GO:0016740,GO:0005737,GO:0016043,GO:0045229,GO:0003824,GO:0031090,GO:0019187,GO:0005622,GO:0016758,GO:0031224,GO:0051707
Posoc06g00360				Q7XA06	Synaptotagmin-3 (NTMC2T1.3) (Synaptotagmin C)	endoplasmic reticulum [GO:0005783]; integral component of membrane [GO:0016021]; lipid binding [GO:0008289]; metal ion binding [GO:0046872]; lipid transport [GO:0006869]	GO:0005783; GO:0006869; GO:0008289; GO:0016021; GO:0046872	GO:0000000,GO:0043169,GO:0051234,GO:0005575,GO:0005737,GO:0051179,GO:0033036,GO:0005488,GO:0110165,GO:0016020,GO:0005622,GO:0008150,GO:0071702,GO:0031224,GO:0012505,GO:0003674,GO:0006810,GO:0043226,GO:0043227,GO:0010876,GO:0043229,GO:0043231,GO:0043167
Posoc06g13960		4.60663	2.84013	-	-	-	-	-
Posoc03g28750				Q9FDX6	Calcium-binding protein CP1 (NaCl-inducible Ca2+-binding protein) (AtCP1)	cytosol [GO:0005829]; plastid [GO:0009536]; calcium ion binding [GO:0005509]; hyperosmotic salinity response [GO:0042538]	GO:0005509; GO:0005829; GO:0009536; GO:0042538	GO:0000000,GO:0043169,GO:0006950,GO:0005575,GO:0005737,GO:0005488,GO:0050896,GO:0009651,GO:0110165,GO:0005622,GO:0008150,GO:0046872,GO:0006970,GO:0043226,GO:0003674,GO:0043227,GO:0006972,GO:0009628,GO:0043229,GO:0043231,GO:0043167
Posoc08g13280		1.94421	3.06584	Q66GQ3	Protein disulfide isomerase-like 1-6 (AtPDIL1-6) (EC 5.3.4.1) (Protein disulfide isomerase 4) (AtPDI4) (Protein disulfide isomerase-like 3-2) (AtPDIL3-2)	cytosol [GO:0005829]; endoplasmic reticulum [GO:0005783]; endoplasmic reticulum lumen [GO:0005788]; protein disulfide isomerase activity [GO:0003756]; protein folding [GO:0006457]; response to endoplasmic reticulum stress [GO:0034976]	GO:0003756; GO:0005783; GO:0005788; GO:0005829; GO:0006457; GO:0034976	GO:0000000,GO:0140096,GO:0009987,GO:0051716,GO:0005575,GO:0050896,GO:0033554,GO:0110165,GO:0016853,GO:0008150,GO:0012505,GO:0043226,GO:0003674,GO:0043227,GO:0016860,GO:0043229,GO:0043231,GO:0016864,GO:0043233,GO:0006950,GO:0031974,GO:0005737,GO:0003824,GO:0005622,GO:0070013
Posoc04g19740			2.13408	Q10G56	Ornithine aminotransferase, mitochondrial (EC 2.6.1.13) (Ornithine delta-aminotransferase) (Ornithine--oxo-acid aminotransferase)	cytoplasm [GO:0005737]; mitochondrial matrix [GO:0005759]; identical protein binding [GO:0042802]; ornithine(lysine) transaminase activity [GO:0050155]; ornithine-oxo-acid transaminase activity [GO:0004587]; pyridoxal phosphate binding [GO:0030170]; zinc ion binding [GO:0008270]; arginine catabolic process to glutamate [GO:0019544]; arginine catabolic process to proline via ornithine [GO:0010121]…	GO:0004587; GO:0005737; GO:0005759; GO:0006593; GO:0006979; GO:0008270; GO:0009408; GO:0009413; GO:0009414; GO:0009651; GO:0009733; GO:0009737; GO:0009741; GO:0009753; GO:0010121; GO:0019544; GO:0030170; GO:0042538; GO:0042742; GO:0042802; GO:0050155; GO:0051646; GO:0055129	GO:0000000,GO:0009987,GO:1901576,GO:0097305,GO:0046872,GO:0071704,GO:1901575,GO:0008483,GO:0019493,GO:0006950,GO:0006952,GO:0019752,GO:1901360,GO:1901363,GO:1901362,GO:0010033,GO:0009266,GO:0010035,GO:1901605,GO:0006970,GO:1901607,GO:0046394,GO:1901606,GO:0046395,GO:0006972,GO:0046914,GO:0001101,GO:0110165,GO:0003674,GO:0009056,GO:0009058,GO:0016740,GO:0009063,GO:0009064,GO:0009065,GO:0005739,GO:…
Posoc04g16520	-1.57877			Q8GUM4	Uncharacterized membrane protein At3g27390	integral component of membrane [GO:0016021]; plasma membrane [GO:0005886]	GO:0005886; GO:0016021	GO:0000000,GO:0016020,GO:0110165,GO:0005575,GO:0031224,GO:0071944
Posoc08g11000				Q8LNZ3	UDP-glucose 4-epimerase 1 (OsUGE-1) (EC 5.1.3.2) (UDP-galactose 4-epimerase 1)	cytosol [GO:0005829]; RNA binding [GO:0003723]; UDP-glucose 4-epimerase activity [GO:0003978]; galactose metabolic process [GO:0006012]; rRNA processing [GO:0006364]	GO:0003723; GO:0003978; GO:0005829; GO:0006012; GO:0006364	GO:0000000,GO:0090304,GO:0009987,GO:0006725,GO:0097159,GO:0016070,GO:0005575,GO:0016072,GO:0044237,GO:0042254,GO:0044238,GO:0034641,GO:0046483,GO:0110165,GO:0022613,GO:0016853,GO:0016854,GO:0008150,GO:0005975,GO:0006807,GO:0008152,GO:0016857,GO:0071704,GO:0003674,GO:0003676,GO:0071840,GO:0043170,GO:0010467,GO:0034660,GO:0034470,GO:0005737,GO:0005996,GO:1901360,GO:1901363,GO:0005488,GO:0003824,GO:…
Posoc01g22230			2.20218	Q9SA32	Putative cyclin-B3-1 (G2/mitotic-specific cyclin-B3-1) (CycB3;1)	cyclin-dependent protein kinase holoenzyme complex [GO:0000307]; cytoplasm [GO:0005737]; nucleus [GO:0005634]; cyclin-dependent protein serine/threonine kinase regulator activity [GO:0016538]; cell division [GO:0051301]; mitotic cell cycle phase transition [GO:0044772]; regulation of cyclin-dependent protein serine/threonine kinase activity [GO:0000079]	GO:0000079; GO:0000307; GO:0005634; GO:0005737; GO:0016538; GO:0044772; GO:0051301	GO:1904029,GO:0000000,GO:0022402,GO:0009987,GO:1902494,GO:0019207,GO:0007049,GO:0006793,GO:0051338,GO:0001932,GO:0006796,GO:0051726,GO:0019220,GO:0043412,GO:0000278,GO:0019222,GO:0006807,GO:0071704,GO:0030234,GO:0043549,GO:1902911,GO:0043170,GO:0045859,GO:0031399,GO:0051246,GO:0019887,GO:0016310,GO:1990234,GO:0006468,GO:1902554,GO:0005575,GO:0044237,GO:0044238,GO:0019538,GO:0110165,GO:0098772,GO:…
Posoc01g02120			2.17298	Q39013	NAC domain-containing protein 2 (ANAC002)	nucleus [GO:0005634]; DNA-binding transcription factor activity [GO:0003700]; kinase binding [GO:0019900]; transcription cis-regulatory region binding [GO:0000976]; cellular response to hypoxia [GO:0071456]; negative regulation of abscisic acid-activated signaling pathway [GO:0009788]; response to wounding [GO:0009611]	GO:0000976; GO:0003700; GO:0005634; GO:0009611; GO:0009788; GO:0019900; GO:0071456	GO:0000000,GO:0001666,GO:0009987,GO:0051716,GO:0097159,GO:0048519,GO:0009737,GO:0009738,GO:0048523,GO:0005515,GO:0023051,GO:0023052,GO:0071310,GO:0023057,GO:0033554,GO:0010646,GO:0010648,GO:0097305,GO:1901701,GO:1901700,GO:0097306,GO:0009755,GO:0071453,GO:0009628,GO:0006950,GO:0001067,GO:1990837,GO:0043565,GO:0071215,GO:1901363,GO:0010033,GO:1905957,GO:0009787,GO:1905958,GO:0019899,GO:0036293,GO:…
Posoc01g38480			2.40222	Q682V0	DNA repair protein XRCC4	DNA ligase IV complex [GO:0032807]; DNA-dependent protein kinase-DNA ligase 4 complex [GO:0005958]; ATP binding [GO:0005524]; DNA binding [GO:0003677]; DNA ligation involved in DNA repair [GO:0051103]; DNA recombination [GO:0006310]; double-strand break repair via nonhomologous end joining [GO:0006303]; positive regulation of ligase activity [GO:0051351]; response to X-ray [GO:0010165]	GO:0003677; GO:0005524; GO:0005958; GO:0006303; GO:0006310; GO:0010165; GO:0032807; GO:0051103; GO:0051351	GO:0000000,GO:0005634,GO:1902494,GO:0009987,GO:0051716,GO:0097159,GO:0006281,GO:0051340,GO:0070419,GO:0033554,GO:0046483,GO:0006807,GO:0071704,GO:0009628,GO:0006302,GO:0043167,GO:0043168,GO:0043170,GO:0000166,GO:0006950,GO:0032553,GO:0032555,GO:1901360,GO:1901363,GO:0032559,GO:0017076,GO:0035639,GO:0044093,GO:0006974,GO:0090304,GO:0006725,GO:0005575,GO:1901265,GO:0043085,GO:0044237,GO:0044238,GO:…
Posoc03g18190	-1.57			Q94A34	Phosphatidylinositol/phosphatidylcholine transfer protein SFH12 (Protein SEC FOURTEEN HOMOLOGS 12) (AtSFH12)	Golgi membrane [GO:0000139]; plasma membrane [GO:0005886]; protein transport [GO:0015031]	GO:0000139; GO:0005886; GO:0015031	GO:0045184,GO:0000000,GO:0009987,GO:0070727,GO:0005575,GO:0071944,GO:0033036,GO:0016020,GO:0110165,GO:0008150,GO:0071702,GO:0071705,GO:0012505,GO:0006810,GO:0043226,GO:0043227,GO:0098588,GO:0043229,GO:0043231,GO:0005794,GO:0051234,GO:0008104,GO:0005737,GO:0051179,GO:0031090,GO:0005622,GO:0051641
Posoc07g04730				F4JP48	DNA mismatch repair protein MSH4 (AtMSH4) (MutS protein homolog 4)	condensed nuclear chromosome [GO:0000794]; germ cell nucleus [GO:0043073]; plasmodesma [GO:0009506]; synaptonemal complex [GO:0000795]; ATP binding [GO:0005524]; ATPase, acting on DNA [GO:0008094]; mismatched DNA binding [GO:0030983]; homologous chromosome pairing at meiosis [GO:0007129]; homologous chromosome segregation [GO:0045143]; meiotic mismatch repair [GO:0000710]; meiotic mismatch repair…	GO:0000710; GO:0000712; GO:0000794; GO:0000795; GO:0005524; GO:0007129; GO:0008094; GO:0009506; GO:0010777; GO:0030983; GO:0043073; GO:0045143	GO:0000000,GO:0005634,GO:0022402,GO:0009987,GO:0000003,GO:0055044,GO:0051716,GO:0097159,GO:0006281,GO:0007049,GO:0022414,GO:0099086,GO:0070161,GO:0033554,GO:0007059,GO:0046483,GO:0005911,GO:0006807,GO:0000280,GO:0000793,GO:0071704,GO:0006298,GO:0048285,GO:0061982,GO:0043167,GO:0043168,GO:0071840,GO:0043170,GO:0000166,GO:0006310,GO:0006950,GO:0032553,GO:0032555,GO:0016043,GO:1901360,GO:1901363,GO:…
Posoc08g12180		2.66686	2.9645	Q8H0Z4	Putative glutamine amidotransferase GAT1_2.1 (EC 2.4.2.-) (Class I glutamine amidotransferase) (GAT1_2 domain-containing protein 1)	hydrolase activity, acting on carbon-nitrogen (but not peptide) bonds, in linear amides [GO:0016811]; transferase activity [GO:0016740]; glutamine metabolic process [GO:0006541]; regulation of secondary shoot formation [GO:2000032]	GO:0006541; GO:0016740; GO:0016811; GO:2000032	GO:0000000,GO:0006082,GO:0009987,GO:0048646,GO:1905428,GO:0022603,GO:0044237,GO:0044238,GO:0060688,GO:0016787,GO:0008150,GO:0006807,GO:0048856,GO:0008152,GO:0071704,GO:0003674,GO:0048731,GO:0010016,GO:1901564,GO:0001763,GO:0050789,GO:0051239,GO:0009064,GO:0019752,GO:0050793,GO:0016810,GO:0010346,GO:0007275,GO:1905393,GO:0043436,GO:0010223,GO:0065007,GO:0048367,GO:0003824,GO:0009653,GO:0032501,GO:…
Posoc01g05950			2.51444	Q8RXJ0	Kinetochore protein NUF2 homolog	kinetochore [GO:0000776]; Ndc80 complex [GO:0031262]; plasma membrane [GO:0005886]; vacuolar membrane [GO:0005774]; protein-containing complex binding [GO:0044877]; attachment of mitotic spindle microtubules to kinetochore [GO:0051315]; cell division [GO:0051301]; kinetochore organization [GO:0051383]; meiotic chromosome segregation [GO:0045132]; mitotic spindle organization [GO:0007052]	GO:0000776; GO:0005774; GO:0005886; GO:0007052; GO:0031262; GO:0044877; GO:0045132; GO:0051301; GO:0051315; GO:0051383	GO:0000000,GO:0031617,GO:0022402,GO:0009987,GO:0000003,GO:0000775,GO:0099080,GO:0071944,GO:0007049,GO:0000779,GO:0007051,GO:0005773,GO:0022414,GO:0044815,GO:0007059,GO:0016020,GO:0000278,GO:0000280,GO:0000793,GO:0098588,GO:0048285,GO:1902850,GO:0008608,GO:0071840,GO:0051234,GO:0007080,GO:0016043,GO:0000819,GO:0051640,GO:0051641,GO:0005694,GO:0051649,GO:0000070,GO:0005575,GO:0051656,GO:0051276,GO:…
Posoc06g14850		1.65925	2.09396	Q9SIB9	Aconitate hydratase 3, mitochondrial (Aconitase 3) (mACO1) (EC 4.2.1.3) (Citrate hydro-lyase 3)	cell wall [GO:0005618]; chloroplast [GO:0009507]; chloroplast stroma [GO:0009570]; cytoplasm [GO:0005737]; cytosol [GO:0005829]; mitochondrion [GO:0005739]; vacuolar membrane [GO:0005774]; 4 iron, 4 sulfur cluster binding [GO:0051539]; aconitate hydratase activity [GO:0003994]; ATP binding [GO:0005524]; citrate dehydratase activity [GO:0047780]; copper ion binding [GO:0005507]; citrate metabolic …	GO:0003994; GO:0005507; GO:0005524; GO:0005618; GO:0005737; GO:0005739; GO:0005774; GO:0005829; GO:0006097; GO:0006099; GO:0006101; GO:0006102; GO:0006979; GO:0009507; GO:0009570; GO:0009737; GO:0046686; GO:0047780; GO:0051539; GO:0090351	GO:0000000,GO:0009987,GO:0097159,GO:0071944,GO:0005773,GO:0032787,GO:0016020,GO:0045333,GO:0046487,GO:0097305,GO:0046872,GO:1901700,GO:0071704,GO:0098588,GO:0072350,GO:0043167,GO:0043168,GO:1902652,GO:0043169,GO:0006950,GO:0000166,GO:0019752,GO:0032553,GO:0032555,GO:0043436,GO:1901363,GO:0032559,GO:0010033,GO:0006066,GO:1901615,GO:0010035,GO:0017076,GO:0010038,GO:0035639,GO:0009532,GO:0016829,GO:…
Posoc02g10920				Q0J9V3	Kinesin-like protein KIN-14H	kinesin complex [GO:0005871]; microtubule [GO:0005874]; ATP binding [GO:0005524]; ATP-dependent microtubule motor activity [GO:1990939]; microtubule binding [GO:0008017]; microtubule motor activity [GO:0003777]; microtubule-based movement [GO:0007018]; spindle assembly [GO:0051225]	GO:0003777; GO:0005524; GO:0005871; GO:0005874; GO:0007018; GO:0008017; GO:0051225; GO:1990939	GO:0000000,GO:0022402,GO:0009987,GO:0097159,GO:0099081,GO:0007049,GO:0099080,GO:0007051,GO:0005515,GO:0070925,GO:0015630,GO:0015631,GO:0140694,GO:0008092,GO:0043167,GO:0043168,GO:0071840,GO:0000166,GO:0032553,GO:0032555,GO:0016043,GO:1901363,GO:0032559,GO:0017076,GO:0044085,GO:0035639,GO:0099513,GO:0099512,GO:0003774,GO:0005575,GO:1901265,GO:0022607,GO:0006996,GO:0110165,GO:0008150,GO:0097367,GO:…
Posoc05g01410				Q8H1F2	Regulator of G-protein signaling 1 (AtRGS1)	endosome membrane [GO:0010008]; integral component of membrane [GO:0016021]; nucleus [GO:0005634]; plasma membrane [GO:0005886]; G protein-coupled receptor activity [GO:0004930]; GTPase activator activity [GO:0005096]; jasmonic acid mediated signaling pathway [GO:0009867]; negative regulation of signal transduction [GO:0009968]; positive regulation of GTPase activity [GO:0043547]; regulation of c…	GO:0004930; GO:0005096; GO:0005634; GO:0005886; GO:0009414; GO:0009737; GO:0009749; GO:0009867; GO:0009968; GO:0010008; GO:0010182; GO:0016021; GO:0042127; GO:0043547	GO:0000000,GO:0009987,GO:0051716,GO:0038023,GO:0048519,GO:0005768,GO:0051336,GO:0071944,GO:0023051,GO:0048523,GO:0023052,GO:0009743,GO:0071310,GO:0070542,GO:0023057,GO:0051345,GO:0009746,GO:0016020,GO:0010646,GO:0004888,GO:0097305,GO:0010648,GO:1901701,GO:1901700,GO:0009753,GO:0030234,GO:0009755,GO:0071322,GO:0009756,GO:0009628,GO:0098588,GO:0006950,GO:0060589,GO:0097708,GO:0010033,GO:0031410,GO:…
Posoc07g08030				Q9SCK0	Autophagy-related protein 13a (AtAPG13a)	Atg1/ULK1 kinase complex [GO:1990316]; autophagosome [GO:0005776]; cytoplasmic vesicle [GO:0031410]; cytosol [GO:0005829]; extrinsic component of membrane [GO:0019898]; phagophore assembly site [GO:0000407]; autophagy [GO:0006914]; mitophagy [GO:0000423]; piecemeal microautophagy of the nucleus [GO:0034727]; protein localization to phagophore assembly site [GO:0034497]; protein transport [GO:0015…	GO:0000407; GO:0000423; GO:0005776; GO:0005829; GO:0006914; GO:0015031; GO:0019898; GO:0031410; GO:0034497; GO:0034727; GO:1990316	GO:0045184,GO:0000000,GO:0009987,GO:1902494,GO:0044804,GO:0022411,GO:0070925,GO:0033036,GO:0005773,GO:1905037,GO:0016020,GO:0071702,GO:0071705,GO:0006810,GO:0061726,GO:0071840,GO:1902911,GO:0051234,GO:0000422,GO:0008104,GO:0016043,GO:0000045,GO:0097708,GO:0044085,GO:0051641,GO:1903008,GO:1990234,GO:0070727,GO:1902554,GO:0005575,GO:0044237,GO:0022607,GO:0110165,GO:0006996,GO:0008150,GO:0044248,GO:…
Posoc03g07280		1.7561	2.03393	-	-	-	-	-
Posoc03g12660		2.66481	3.08909	Q9CAG5	U-box domain-containing protein 7 (EC 2.3.2.27) (Plant U-box protein 7) (RING-type E3 ubiquitin transferase PUB7)	cytoplasm [GO:0005737]; nucleus [GO:0005634]; ubiquitin-protein transferase activity [GO:0004842]	GO:0004842; GO:0005634; GO:0005737	GO:0000000,GO:0140096,GO:0016740,GO:0005575,GO:0019787,GO:0003824,GO:0110165,GO:0005622,GO:0043226,GO:0003674,GO:0043227,GO:0043229,GO:0043231
Posoc05g22690			1.88411	Q9LFA2	Serine/threonine-protein kinase KIPK1 (EC 2.7.11.1) (KCBP-interacting protein kinase)	cytoplasm [GO:0005737]; nucleus [GO:0005634]; plasma membrane [GO:0005886]; ATP binding [GO:0005524]; kinase activity [GO:0016301]; protein kinase activity [GO:0004672]; protein kinase binding [GO:0019901]; protein serine kinase activity [GO:0106310]; protein serine/threonine kinase activity [GO:0004674]; protein threonine kinase activity [GO:0106311]; protein phosphorylation [GO:0006468]	GO:0004672; GO:0004674; GO:0005524; GO:0005634; GO:0005737; GO:0005886; GO:0006468; GO:0016301; GO:0019901; GO:0106310; GO:0106311	GO:0000000,GO:0009987,GO:0016772,GO:0016773,GO:0097159,GO:0071944,GO:0006793,GO:0005515,GO:0006796,GO:0016020,GO:0043412,GO:0006807,GO:0071704,GO:0043167,GO:0043168,GO:0043170,GO:0000166,GO:0032553,GO:0032555,GO:1901363,GO:0032559,GO:0017076,GO:0016310,GO:0035639,GO:0019899,GO:0019900,GO:0140096,GO:0005575,GO:1901265,GO:0044237,GO:0044238,GO:0019538,GO:0110165,GO:0097367,GO:0008150,GO:0008152,GO:…
Posoc01g35380	-2.4709	-3.22341		-	-	-	-	-
Posoc01g26960	-1.95358			-	-	-	-	-
Posoc07g06600				O94424	Transcription initiation factor IIF subunit beta (TFIIF medium subunit) (TFIIF-beta)	nucleus [GO:0005634]; transcription factor TFIIF complex [GO:0005674]; DNA binding [GO:0003677]; nucleotide binding [GO:0000166]; RNA polymerase II general transcription initiation factor activity [GO:0016251]; transcription initiation from RNA polymerase II promoter [GO:0006367]	GO:0000166; GO:0003677; GO:0005634; GO:0005674; GO:0006367; GO:0016251	GO:0000000,GO:1902494,GO:0009987,GO:0097159,GO:0032774,GO:0046483,GO:1901576,GO:0005654,GO:0006807,GO:0071704,GO:0030880,GO:0043170,GO:0005667,GO:0000428,GO:1901360,GO:1901363,GO:1901362,GO:0140223,GO:0090304,GO:1990234,GO:0006725,GO:0016070,GO:0005575,GO:1901265,GO:0044237,GO:0090575,GO:0044238,GO:0016591,GO:0006351,GO:0006352,GO:0034641,GO:0018130,GO:0110165,GO:0008150,GO:0008152,GO:0044249,GO:…
Posoc03g03130			2.44542	Q7F1M0	ATP-dependent DNA helicase 2 subunit KU70 (OsKU70) (EC 3.6.4.12) (ATP-dependent DNA helicase 2 subunit 1) (ATP-dependent DNA helicase II 70 kDa subunit)	Ku70:Ku80 complex [GO:0043564]; ATP binding [GO:0005524]; ATP hydrolysis activity [GO:0140603]; damaged DNA binding [GO:0003684]; DNA helicase activity [GO:0003678]; double-stranded DNA binding [GO:0003690]; telomeric DNA binding [GO:0042162]; cellular response to gamma radiation [GO:0071480]; cellular response to X-ray [GO:0071481]; DNA recombination [GO:0006310]; DNA repair [GO:0006281]; double…	GO:0000723; GO:0003678; GO:0003684; GO:0003690; GO:0005524; GO:0006281; GO:0006303; GO:0006310; GO:0009408; GO:0042162; GO:0043564; GO:0071480; GO:0071481; GO:0140603	GO:0000000,GO:0005634,GO:0009987,GO:0051716,GO:0097159,GO:0033554,GO:0046483,GO:0016787,GO:0006807,GO:0071704,GO:0009628,GO:0008094,GO:0006302,GO:0043167,GO:0043168,GO:0071840,GO:0004386,GO:0043170,GO:0006950,GO:0000166,GO:0032553,GO:0032555,GO:0016043,GO:0043565,GO:1901360,GO:1901363,GO:0032559,GO:0071214,GO:0016817,GO:0009266,GO:0016818,GO:0017076,GO:0010165,GO:0071479,GO:0035639,GO:0071478,GO:…
Posoc07g12120				Q9LRZ5	Phospholipase D zeta 1 (PLDzeta1) (EC 3.1.4.4) (Phospholipase D p1) (AtPLDp1) (Phospholipase D1 PHOX and PX-containing domain protein)	cytoplasmic vesicle [GO:0031410]; plasma membrane [GO:0005886]; N-acylphosphatidylethanolamine-specific phospholipase D activity [GO:0070290]; phospholipase D activity [GO:0004630]; inositol lipid-mediated signaling [GO:0048017]; lipid biosynthetic process [GO:0008610]; phosphatidic acid biosynthetic process [GO:0006654]; phospholipid catabolic process [GO:0009395]; root development [GO:0048364]	GO:0004630; GO:0005886; GO:0006654; GO:0008610; GO:0009395; GO:0031410; GO:0048017; GO:0048364; GO:0070290	GO:0000000,GO:0009987,GO:0051716,GO:0071944,GO:0046473,GO:0006793,GO:0046474,GO:0004620,GO:0006796,GO:0023052,GO:0008081,GO:0016787,GO:0016020,GO:0016788,GO:1901576,GO:0046486,GO:0071704,GO:1901575,GO:0090407,GO:0016042,GO:0016298,GO:0097708,GO:0019637,GO:0005575,GO:0099402,GO:0044237,GO:0044238,GO:0008654,GO:0050896,GO:0044242,GO:0042578,GO:0110165,GO:0008150,GO:0044248,GO:0048856,GO:0008152,GO:…
Posoc10g10710				Q8LD98	NDR1/HIN1-like protein 6	cytosol [GO:0005829]; integral component of membrane [GO:0016021]; plasma membrane [GO:0005886]; abscisic acid-activated signaling pathway [GO:0009738]; positive regulation of abscisic acid biosynthetic process [GO:0010116]; response to abscisic acid [GO:0009737]; response to osmotic stress [GO:0006970]; response to salt [GO:1902074]	GO:0005829; GO:0005886; GO:0006970; GO:0009737; GO:0009738; GO:0010116; GO:0016021; GO:1902074	GO:0000000,GO:0009987,GO:0045828,GO:0051716,GO:0071944,GO:0045834,GO:0023052,GO:0019216,GO:0032787,GO:1901576,GO:0019222,GO:0097305,GO:0043288,GO:0043289,GO:0071704,GO:0009755,GO:0097306,GO:0019747,GO:0019748,GO:0006950,GO:1902645,GO:0019752,GO:0046889,GO:1902644,GO:0046890,GO:1901617,GO:0071215,GO:0010033,GO:1901615,GO:0006714,GO:0046394,GO:0062012,GO:0062013,GO:0006720,GO:0006721,GO:0010565,GO:…
Posoc03g28570				P29162	L-ascorbate oxidase homolog (EC 1.10.3.-) (Pollen-specific protein NTP303)	extracellular space [GO:0005615]; copper ion binding [GO:0005507]; oxidoreductase activity [GO:0016491]	GO:0005507; GO:0005615; GO:0016491	GO:0003824,GO:0000000,GO:0005488,GO:0043169,GO:0046914,GO:0110165,GO:0005575,GO:0005576,GO:0046872,GO:0003674,GO:0043167
Posoc10g07820		2.35614	3.62821	K4PW38	Protein RICE SALT SENSITIVE 3	cytoplasm [GO:0005737]; nucleus [GO:0005634]	GO:0005634; GO:0005737	GO:0000000,GO:0110165,GO:0005622,GO:0005575,GO:0043226,GO:0043227,GO:0043229,GO:0043231
Posoc07g01830			3.75312	Q17TI5	Protein BREVIS RADIX (AtBRX)	nucleus [GO:0005634]; plasma membrane [GO:0005886]; auxin-activated signaling pathway [GO:0009734]; cell differentiation [GO:0030154]; cytokinin-activated signaling pathway [GO:0009736]; lateral root development [GO:0048527]; maintenance of root meristem identity [GO:0010078]; phloem development [GO:0010088]; regulation of root development [GO:2000280]; response to abscisic acid [GO:0009737]; roo…	GO:0005634; GO:0005886; GO:0009734; GO:0009736; GO:0009737; GO:0010078; GO:0010088; GO:0030154; GO:0048364; GO:0048527; GO:0048756; GO:2000280	GO:0000000,GO:0009987,GO:0051716,GO:0009733,GO:0009735,GO:0071944,GO:0023052,GO:0071310,GO:0048528,GO:0016020,GO:0097305,GO:1901700,GO:0009755,GO:0010015,GO:0009888,GO:0098727,GO:0010033,GO:0009653,GO:0009791,GO:0071365,GO:0071495,GO:0005575,GO:0071368,GO:0033993,GO:0090696,GO:0099402,GO:0050896,GO:0110165,GO:0008150,GO:0048856,GO:0010073,GO:0010074,GO:0043226,GO:0043227,GO:0048731,GO:0043229,GO:…
Posoc03g08360				Q8IDX6	Reticulocyte-binding protein homolog 2a (PfR2Ha) (PfRH2a) [Cleaved into: Reticulocyte-binding protein homolog 2a 85 kDa form; Reticulocyte-binding protein homolog 2a 285 kDa form]	apical plasma membrane [GO:0016324]; extracellular space [GO:0005615]; host-symbiont bicellular tight junction [GO:0044647]; integral component of membrane [GO:0016021]; membrane [GO:0016020]; rhoptry neck [GO:1990225]; heparin binding [GO:0008201]; host cell surface receptor binding [GO:0046789]; cell-cell adhesion [GO:0098609]	GO:0005615; GO:0008201; GO:0016020; GO:0016021; GO:0016324; GO:0044647; GO:0046789; GO:0098609; GO:1990225	GO:0000000,GO:0009987,GO:0005575,GO:0005576,GO:0071944,GO:0070161,GO:0070160,GO:0110165,GO:0097367,GO:0008150,GO:0005911,GO:0003674,GO:0046812,GO:0098590,GO:0043296,GO:0005923,GO:0005539,GO:0030054,GO:0020007,GO:0020008,GO:1901681,GO:0005488,GO:0007155,GO:0031224,GO:0045177,GO:0005886
Posoc04g06230			2.63401	-	-	-	-	-
Posoc01g29850	-1.52318			Q52QH4	NAC domain-containing protein 68 (ONAC068) (OsNAC4)	nucleus [GO:0005634]; DNA binding [GO:0003677]; regulation of transcription, DNA-templated [GO:0006355]	GO:0003677; GO:0005634; GO:0006355	GO:0000000,GO:0009987,GO:0097159,GO:0032774,GO:1903506,GO:0019219,GO:0046483,GO:1901576,GO:0019222,GO:0006807,GO:0071704,GO:0009889,GO:0043170,GO:1901360,GO:1901363,GO:1901362,GO:0051252,GO:0010556,GO:0090304,GO:0006725,GO:0016070,GO:0005575,GO:0044237,GO:0044238,GO:0006351,GO:0034641,GO:0018130,GO:0110165,GO:0008150,GO:0008152,GO:0044249,GO:0043226,GO:0003674,GO:0043227,GO:0031323,GO:0080090,GO:…
Posoc04g10560			3.22541	Q60E70	COBRA-like protein 3 (Protein BRITTLE CULM1-like 4)	anchored component of plasma membrane [GO:0046658]; integral component of membrane [GO:0016021]; cellulose microfibril organization [GO:0010215]; plant-type cell wall cellulose biosynthetic process [GO:0052324]	GO:0010215; GO:0016021; GO:0046658; GO:0052324	GO:0000000,GO:0071555,GO:0071554,GO:0009987,GO:0044036,GO:0044038,GO:0071944,GO:0044042,GO:0010383,GO:0000271,GO:0016020,GO:1901576,GO:0071704,GO:0033692,GO:0071840,GO:0009250,GO:0043170,GO:0030243,GO:0030244,GO:0016043,GO:0045229,GO:0042546,GO:0016051,GO:0044085,GO:0043062,GO:0006073,GO:0070589,GO:0052541,GO:0009664,GO:0070592,GO:0070726,GO:0005575,GO:0051273,GO:0051274,GO:0034637,GO:0044237,GO:…
Posoc06g05280				Q9SH30	Probable copper-transporting ATPase HMA5 (EC 7.2.2.8) (Probable copper-transporting ATPase 3) (Protein HEAVY METAL ATPASE 5)	integral component of membrane [GO:0016021]; ATP binding [GO:0005524]; copper ion binding [GO:0005507]; P-type monovalent copper transporter activity [GO:0140581]; detoxification of copper ion [GO:0010273]; response to copper ion [GO:0046688]	GO:0005507; GO:0005524; GO:0010273; GO:0016021; GO:0046688; GO:0140581	GO:0000000,GO:0042626,GO:0008324,GO:0097159,GO:1990169,GO:0016020,GO:0022804,GO:0046872,GO:0046873,GO:0043167,GO:0043168,GO:0043169,GO:0009636,GO:0006950,GO:0000166,GO:0015399,GO:0032553,GO:0032555,GO:0015662,GO:1901363,GO:0032559,GO:0010035,GO:0017076,GO:0010038,GO:0035639,GO:0046914,GO:0098754,GO:0046915,GO:0140358,GO:0022853,GO:0005575,GO:0022857,GO:1901265,GO:0050896,GO:0110165,GO:0008150,GO:…
Posoc08g05630			2.89629	Q9MBA3	Cell cycle checkpoint protein RAD17 (AtRAD17) (Radiation-sensitive protein 17)	nucleus [GO:0005634]; ATP binding [GO:0005524]; chromatin binding [GO:0003682]; defense response [GO:0006952]; DNA damage checkpoint signaling [GO:0000077]; DNA repair [GO:0006281]; mitotic DNA replication checkpoint signaling [GO:0033314]; regulation of defense response [GO:0031347]; regulation of DNA repair [GO:0006282]	GO:0000077; GO:0003682; GO:0005524; GO:0005634; GO:0006281; GO:0006282; GO:0006952; GO:0031347; GO:0033314	GO:0000000,GO:1902749,GO:0022402,GO:1902750,GO:0009987,GO:0051716,GO:0080135,GO:0097159,GO:0080134,GO:0048519,GO:0007049,GO:0048523,GO:0023052,GO:0051726,GO:0044818,GO:0042770,GO:0033554,GO:0019219,GO:0046483,GO:0010389,GO:0019222,GO:0000278,GO:0006807,GO:0071704,GO:0043167,GO:0043168,GO:0043170,GO:0006950,GO:0000166,GO:0044839,GO:0032553,GO:0032555,GO:1901360,GO:1901363,GO:0032559,GO:0007346,GO:…
Posoc01g34610				Q9SLD4	Zinc finger protein ZAT11	nucleus [GO:0005634]; DNA-binding transcription factor activity [GO:0003700]; metal ion binding [GO:0046872]; transcription cis-regulatory region binding [GO:0000976]; cellular response to nickel ion [GO:0071289]; regulation of root development [GO:2000280]; regulation of transcription, DNA-templated [GO:0006355]; response to chitin [GO:0010200]	GO:0000976; GO:0003700; GO:0005634; GO:0006355; GO:0010200; GO:0046872; GO:0071289; GO:2000280	GO:0000000,GO:0010243,GO:0009987,GO:0051716,GO:0097159,GO:0032774,GO:1903506,GO:0019219,GO:0046483,GO:1901576,GO:0019222,GO:0006807,GO:1901700,GO:0071704,GO:1901698,GO:0043167,GO:0043169,GO:0009889,GO:0043170,GO:0001067,GO:1990837,GO:0043565,GO:1901360,GO:1901363,GO:1901362,GO:0010033,GO:0010035,GO:0051252,GO:0010038,GO:0010556,GO:0010045,GO:0090304,GO:0006725,GO:0016070,GO:0005575,GO:0071241,GO:…
Posoc03g04330				Q8L7J2	Beta-glucosidase 6 (Os3bglu6) (EC 3.2.1.21)	extracellular region [GO:0005576]; beta-D-fucosidase activity [GO:0033907]; beta-galactosidase activity [GO:0004565]; beta-gentiobiose beta-glucosidase activity [GO:0080083]; beta-glucosidase activity [GO:0008422]; cellobiose glucosidase activity [GO:0080079]; glucan endo-1,3-beta-D-glucosidase activity [GO:0042973]; hydrolase activity, acting on glycosyl bonds [GO:0016798]; scopolin beta-glucosi…	GO:0004565; GO:0005576; GO:0005975; GO:0008422; GO:0016798; GO:0033907; GO:0042973; GO:0080079; GO:0080083; GO:0102483	GO:0000000,GO:0005575,GO:0004553,GO:0044238,GO:0003824,GO:0016787,GO:0110165,GO:0015925,GO:0015926,GO:0008150,GO:0008152,GO:0071704,GO:0003674
Posoc06g12870				Q7X7H4	Kinesin-like protein KIN-7F	microtubule [GO:0005874]; ATP binding [GO:0005524]; ATP hydrolysis activity [GO:0140603]; ATP-dependent microtubule motor activity [GO:1990939]; microtubule binding [GO:0008017]; microtubule motor activity [GO:0003777]; microtubule-based movement [GO:0007018]	GO:0003777; GO:0005524; GO:0005874; GO:0007018; GO:0008017; GO:0140603; GO:1990939	GO:0000000,GO:0009987,GO:0097159,GO:0005575,GO:0099081,GO:0099080,GO:0005515,GO:1901265,GO:0015630,GO:0016462,GO:0015631,GO:0016787,GO:0110165,GO:0008150,GO:0097367,GO:0017111,GO:0003674,GO:0030554,GO:0043226,GO:0008092,GO:0043228,GO:0043229,GO:0043167,GO:0005856,GO:0043168,GO:0043232,GO:0000166,GO:0007017,GO:0032553,GO:0032555,GO:1901363,GO:0032559,GO:0005488,GO:0003824,GO:0016817,GO:0016818,GO:…
Posoc05g13230				Q5XUX6	RecQ-mediated genome instability protein 1 (BLM-associated protein of 75 kDa homolog) (BLAP75)	nuclear body [GO:0016604]; RecQ family helicase-topoisomerase III complex [GO:0031422]; nucleotide binding [GO:0000166]; double-strand break repair via homologous recombination [GO:0000724]; resolution of meiotic recombination intermediates [GO:0000712]	GO:0000166; GO:0000712; GO:0000724; GO:0016604; GO:0031422	GO:0000000,GO:0022402,GO:0005634,GO:1902494,GO:0009987,GO:0000003,GO:0051716,GO:0097159,GO:0006281,GO:0007049,GO:0022414,GO:0033554,GO:0007059,GO:0046483,GO:0005654,GO:0006807,GO:0000280,GO:0071704,GO:0048285,GO:0006302,GO:0061982,GO:0071840,GO:0043170,GO:0006310,GO:0006950,GO:0016043,GO:1901360,GO:1901363,GO:0005694,GO:0006974,GO:0090304,GO:0006725,GO:0005575,GO:1901265,GO:0045132,GO:0044237,GO:…
Posoc01g34530				Q9SVM8	Glycine-rich RNA-binding protein 2, mitochondrial (AtGR-RBP2) (AtRBG2) (Glycine-rich protein 2) (AtGRP2) (Mitochondrial RNA-binding protein 1a) (At-mRBP1a)	cytosol [GO:0005829]; mitochondrion [GO:0005739]; ATP binding [GO:0005524]; copper ion binding [GO:0005507]; double-stranded DNA binding [GO:0003690]; misfolded RNA binding [GO:0034336]; mRNA binding [GO:0003729]; RNA binding [GO:0003723]; single-stranded DNA binding [GO:0003697]; cold acclimation [GO:0009631]; negative regulation of DNA-templated transcription, termination [GO:0060567]; response…	GO:0003690; GO:0003697; GO:0003723; GO:0003729; GO:0005507; GO:0005524; GO:0005739; GO:0005829; GO:0006970; GO:0009409; GO:0009414; GO:0009631; GO:0009651; GO:0009845; GO:0034336; GO:0060567	GO:0000000,GO:0009987,GO:0032774,GO:0019219,GO:1901576,GO:0019222,GO:0046872,GO:0071704,GO:0006950,GO:0032553,GO:0032555,GO:1901360,GO:1901363,GO:0032559,GO:1901362,GO:0009266,GO:0010035,GO:0051252,GO:0051253,GO:0035639,GO:0010556,GO:0010558,GO:0009791,GO:0046914,GO:0031554,GO:0045892,GO:0006725,GO:1902679,GO:0001101,GO:0034641,GO:0110165,GO:0097367,GO:0030554,GO:0003674,GO:0031323,GO:0003676,GO:…
Posoc10g07580				Q7XI08	Probable E3 ubiquitin-protein ligase XBOS34 (EC 2.3.2.27) (Ankyrin repeat domain and RING finger-containing protein XBOS34) (RING-type E3 ubiquitin transferase XBOS34) (XB3 protein homolog 4)	metal ion binding [GO:0046872]; transferase activity [GO:0016740]; protein ubiquitination [GO:0016567]	GO:0016567; GO:0016740; GO:0046872	GO:0000000,GO:0043169,GO:1901564,GO:0043170,GO:0044238,GO:0003824,GO:0005488,GO:0019538,GO:0036211,GO:0043412,GO:0070647,GO:0008150,GO:0006807,GO:0008152,GO:0071704,GO:0003674,GO:0032446,GO:0043167
Posoc08g03650		2.58479	2.34859	-	-	-	-	-
Posoc01g24330		2.50286	3.2937	-	-	-	-	-
Posoc04g23820				-	-	-	-	-
Posoc05g12200		2.16499		Q9AV49	Homeobox-leucine zipper protein HOX9 (HD-ZIP protein HOX9) (Homeodomain transcription factor HOX9) (OsHB2) (OsHox9)	nucleus [GO:0005634]; DNA binding [GO:0003677]; DNA-binding transcription factor activity [GO:0003700]; lipid binding [GO:0008289]	GO:0003677; GO:0003700; GO:0005634; GO:0008289	GO:0000000,GO:0097159,GO:0005575,GO:0140110,GO:1901363,GO:0005488,GO:0110165,GO:0005622,GO:0003674,GO:0043226,GO:0043227,GO:0003676,GO:0043229,GO:0043231
Posoc08g09150			2.05445	F4KCE9	Kinetochore-associated protein KNL-2 homolog (Protein KINETOCHORE NULL 2)	chromocenter [GO:0010369]; chromosome, centromeric region [GO:0000775]; nuclear body [GO:0016604]; nucleolus [GO:0005730]; nucleoplasm [GO:0005654]; DNA binding [GO:0003677]; RNA binding [GO:0003723]; cell division [GO:0051301]; meiotic cell cycle [GO:0051321]; positive regulation of CENP-A containing nucleosome assembly [GO:1903099]	GO:0000775; GO:0003677; GO:0003723; GO:0005654; GO:0005730; GO:0010369; GO:0016604; GO:0051301; GO:0051321; GO:1903099	GO:0000000,GO:0005634,GO:0009987,GO:0000003,GO:0097159,GO:0005575,GO:0007049,GO:0022414,GO:0110165,GO:0008150,GO:0043226,GO:0003674,GO:0043227,GO:0003676,GO:0043228,GO:0043229,GO:0043231,GO:0043232,GO:0043233,GO:0031974,GO:0031981,GO:1901363,GO:0005488,GO:0005622,GO:0070013,GO:0098687,GO:0005694
Posoc10g09010			2.96747	O82179	Glycine cleavage system H protein 2, mitochondrial	cytoplasm [GO:0005737]; glycine cleavage complex [GO:0005960]; mitochondrion [GO:0005739]; ATP binding [GO:0005524]; glycine decarboxylation via glycine cleavage system [GO:0019464]; protein lipoylation [GO:0009249]	GO:0005524; GO:0005737; GO:0005739; GO:0005960; GO:0009249; GO:0019464	GO:0000000,GO:1902494,GO:0009987,GO:0097159,GO:0006544,GO:0018193,GO:0006546,GO:0051604,GO:0043412,GO:0006807,GO:0071704,GO:1901575,GO:0018205,GO:0043167,GO:0043168,GO:1990204,GO:0043170,GO:0000166,GO:0019752,GO:0032553,GO:0032555,GO:0043436,GO:1901363,GO:0032559,GO:0017076,GO:0016054,GO:0035639,GO:1901605,GO:0046395,GO:1901606,GO:0006082,GO:0005575,GO:1901265,GO:0044237,GO:0044238,GO:0019538,GO:…
Posoc01g02900			2.94896	B1Q3J6	DNA (cytosine-5)-methyltransferase 1B (OsMET1b) (EC 2.1.1.37) (DNA methyltransferase 1-2) (OsMET1-2)	nucleus [GO:0005634]; chromatin binding [GO:0003682]; DNA (cytosine-5-)-methyltransferase activity [GO:0003886]; DNA binding [GO:0003677]; DNA methylation on cytosine within a CG sequence [GO:0010424]; embryo development ending in seed dormancy [GO:0009793]; maintenance of DNA methylation [GO:0010216]; regulation of gene expression by genetic imprinting [GO:0006349]	GO:0003677; GO:0003682; GO:0003886; GO:0005634; GO:0006349; GO:0009793; GO:0010216; GO:0010424	GO:0000000,GO:0000003,GO:0009987,GO:0032259,GO:0097159,GO:0032776,GO:0022414,GO:0061458,GO:0046483,GO:0043412,GO:0043414,GO:0019222,GO:0006807,GO:0071704,GO:0006304,GO:0006305,GO:0071840,GO:0006306,GO:0043170,GO:0010154,GO:0016043,GO:1901360,GO:1901363,GO:0009008,GO:0008757,GO:0006325,GO:0044728,GO:0048316,GO:0003006,GO:0009790,GO:0009791,GO:0090304,GO:0140097,GO:0006725,GO:0005575,GO:0044237,GO:…
Posoc03g11490				Q69XV0	bZIP transcription factor 50 (OsbZIP50) (OsBZIP74)	endoplasmic reticulum membrane [GO:0005789]; integral component of membrane [GO:0016021]; nucleus [GO:0005634]; DNA binding [GO:0003677]; DNA-binding transcription factor activity [GO:0003700]; response to endoplasmic reticulum stress [GO:0034976]; response to unfolded protein [GO:0006986]	GO:0003677; GO:0003700; GO:0005634; GO:0005789; GO:0006986; GO:0016021; GO:0034976	GO:0000000,GO:0009987,GO:0051716,GO:0097159,GO:0005575,GO:0098827,GO:0140110,GO:0050896,GO:0033554,GO:0110165,GO:0016020,GO:0008150,GO:0005783,GO:0012505,GO:0003674,GO:0043226,GO:0043227,GO:0003676,GO:0043229,GO:0043231,GO:0006950,GO:0005737,GO:0042221,GO:1901363,GO:0031984,GO:0005488,GO:0010033,GO:0031090,GO:0005622,GO:0031224,GO:0035966,GO:0042175
Posoc05g17740			1.97257	Q70FG7	4,5-DOPA dioxygenase extradiol (EC 1.13.11.29)	cytoplasm [GO:0005737]; DOPA dioxygenase activity [GO:0046566]; ferrous iron binding [GO:0008198]; stizolobate synthase activity [GO:0050297]; zinc ion binding [GO:0008270]; cellular aromatic compound metabolic process [GO:0006725]	GO:0005737; GO:0006725; GO:0008198; GO:0008270; GO:0046566; GO:0050297	GO:0000000,GO:0043169,GO:0005506,GO:0046914,GO:0009987,GO:0005575,GO:0016491,GO:0044237,GO:0051213,GO:0003824,GO:0005488,GO:0110165,GO:0005622,GO:0008150,GO:0008152,GO:0046872,GO:0003674,GO:0016701,GO:0016702,GO:0043167
Posoc01g06330				Q9SRT3	Probable xyloglucan glycosyltransferase 6 (EC 2.4.1.-) (Cellulose synthase-like protein C6) (AtCslC6)	endosome [GO:0005768]; Golgi apparatus [GO:0005794]; Golgi membrane [GO:0000139]; Golgi trans cisterna [GO:0000138]; integral component of membrane [GO:0016021]; trans-Golgi network [GO:0005802]; glycosyltransferase activity [GO:0016757]; protein homodimerization activity [GO:0042803]; cell wall organization [GO:0071555]; plant organ development [GO:0099402]; pollen tube development [GO:0048868]	GO:0000138; GO:0000139; GO:0005768; GO:0005794; GO:0005802; GO:0016021; GO:0016757; GO:0042803; GO:0048868; GO:0071555; GO:0099402	GO:0009856,GO:0000000,GO:0071554,GO:0009987,GO:0000003,GO:0046983,GO:0005575,GO:0005515,GO:0022414,GO:0110165,GO:0016020,GO:0008150,GO:0048856,GO:0012505,GO:0043226,GO:0003674,GO:0048731,GO:0043227,GO:0098588,GO:0043229,GO:0043231,GO:0071840,GO:0044706,GO:0005795,GO:0016740,GO:0098791,GO:0005737,GO:0016043,GO:0007275,GO:0045229,GO:0097708,GO:0031982,GO:0003824,GO:0031984,GO:0005488,GO:0031985,GO:…
Posoc01g34600	-1.68298			Q9SLD4	Zinc finger protein ZAT11	nucleus [GO:0005634]; DNA-binding transcription factor activity [GO:0003700]; metal ion binding [GO:0046872]; transcription cis-regulatory region binding [GO:0000976]; cellular response to nickel ion [GO:0071289]; regulation of root development [GO:2000280]; regulation of transcription, DNA-templated [GO:0006355]; response to chitin [GO:0010200]	GO:0000976; GO:0003700; GO:0005634; GO:0006355; GO:0010200; GO:0046872; GO:0071289; GO:2000280	GO:0000000,GO:0010243,GO:0009987,GO:0051716,GO:0097159,GO:0032774,GO:1903506,GO:0019219,GO:0046483,GO:1901576,GO:0019222,GO:0006807,GO:1901700,GO:0071704,GO:1901698,GO:0043167,GO:0043169,GO:0009889,GO:0043170,GO:0001067,GO:1990837,GO:0043565,GO:1901360,GO:1901363,GO:1901362,GO:0010033,GO:0010035,GO:0051252,GO:0010038,GO:0010556,GO:0010045,GO:0090304,GO:0006725,GO:0016070,GO:0005575,GO:0071241,GO:…
Posoc02g27110				Q84RK2	Fatty-acid-binding protein 2 (AtFAP2) (Chalcone-flavanone isomerase family protein 2)	chloroplast stroma [GO:0009570]; fatty acid binding [GO:0005504]; intramolecular lyase activity [GO:0016872]	GO:0005504; GO:0009570; GO:0016872	GO:0009536,GO:0043168,GO:0000000,GO:0008289,GO:0009507,GO:0005575,GO:0005737,GO:0033293,GO:0031406,GO:0005488,GO:0003824,GO:0110165,GO:0016853,GO:0005622,GO:0003674,GO:0043226,GO:0043227,GO:0009532,GO:0043229,GO:0043231,GO:0043167
Posoc04g02930				Q55BK0	Ubiquitin fusion degradation protein 1 homolog	VCP-NPL4-UFD1 AAA ATPase complex [GO:0034098]; polyubiquitin modification-dependent protein binding [GO:0031593]; ER-associated misfolded protein catabolic process [GO:0071712]; ubiquitin-dependent ERAD pathway [GO:0030433]; ubiquitin-dependent protein catabolic process [GO:0006511]	GO:0006511; GO:0030433; GO:0031593; GO:0034098; GO:0071712	GO:0000000,GO:0010498,GO:0010243,GO:0009987,GO:0051716,GO:0098827,GO:0005515,GO:0071310,GO:0033554,GO:0051603,GO:0016020,GO:0036503,GO:0005783,GO:0006807,GO:0043161,GO:0071704,GO:1901575,GO:0005789,GO:1901698,GO:0034976,GO:0043170,GO:0006950,GO:0010033,GO:0071218,GO:0042175,GO:0005575,GO:0051788,GO:0044237,GO:0044238,GO:0050896,GO:0019538,GO:0030163,GO:0110165,GO:0008150,GO:0044248,GO:0008152,GO:…
Posoc02g32370			2.798	Q8VYW2	Inactive beta-amylase 9 (1,4-alpha-D-glucan maltohydrolase) (Inactive beta-amylase 3)	cytoplasm [GO:0005737]; beta-amylase activity [GO:0016161]; polysaccharide catabolic process [GO:0000272]	GO:0000272; GO:0005737; GO:0016161	GO:0016160,GO:0009056,GO:0000000,GO:0009057,GO:0043170,GO:0005575,GO:0004553,GO:0044238,GO:0003824,GO:0016787,GO:0016052,GO:0110165,GO:0005622,GO:0008150,GO:0005975,GO:0005976,GO:0008152,GO:0071704,GO:1901575,GO:0003674,GO:0016798
Posoc03g12890				Q9FLD5	AAA-ATPase ASD, mitochondrial (EC 3.6.1.-) (AAA-ATPase 1) (Protein ATPASE-IN-SEED-DEVELOPMENT)	endoplasmic reticulum [GO:0005783]; integral component of membrane [GO:0016021]; mitochondrial membrane [GO:0031966]; mitochondrion [GO:0005739]; ATP binding [GO:0005524]; ATP hydrolysis activity [GO:0140603]; fruit development [GO:0010154]; response to abscisic acid [GO:0009737]; response to cold [GO:0009409]; response to salt stress [GO:0009651]; response to water deprivation [GO:0009414]; seed…	GO:0005524; GO:0005739; GO:0005783; GO:0009409; GO:0009414; GO:0009651; GO:0009737; GO:0010154; GO:0010431; GO:0016021; GO:0031966; GO:0140603	GO:0000000,GO:0000003,GO:0097159,GO:0071695,GO:0022414,GO:0061458,GO:0016787,GO:0016020,GO:0097305,GO:1901700,GO:0009628,GO:0043167,GO:0043168,GO:0006950,GO:0000166,GO:0032553,GO:0032555,GO:1901363,GO:0032559,GO:0010033,GO:0016817,GO:0009266,GO:0016818,GO:0010035,GO:0017076,GO:0035639,GO:0006970,GO:0048316,GO:0003006,GO:0009791,GO:0021700,GO:0009415,GO:0005575,GO:0033993,GO:1901265,GO:0001101,GO:…
Posoc07g10890				Q8RXE7	Probable ADP-ribosylation factor GTPase-activating protein AGD14 (ARF GAP AGD14) (Protein ARF-GAP DOMAIN 14) (AtAGD14) (Protein ZIGA4)	GTPase activator activity [GO:0005096]; metal ion binding [GO:0046872]	GO:0005096; GO:0046872	GO:0005488,GO:0000000,GO:0043169,GO:0098772,GO:0030695,GO:0030234,GO:0003674,GO:0060589,GO:0008047,GO:0043167
Posoc05g00960				-	-	-	-	-
Posoc06g12910		2.61744	1.9015	C0SVM5	B-box zinc finger protein 19 (Protein DOUBLE B-BOX 1B) (Protein SALT TOLERANCE HOMOLOG 5)	nucleus [GO:0005634]; zinc ion binding [GO:0008270]; negative regulation of photomorphogenesis [GO:0010100]; photomorphogenesis [GO:0009640]; regulation of transcription, DNA-templated [GO:0006355]	GO:0005634; GO:0006355; GO:0008270; GO:0009640; GO:0010100	GO:2000030,GO:0000000,GO:0009987,GO:2000026,GO:0032774,GO:0048519,GO:1903506,GO:0019219,GO:0046483,GO:0051093,GO:1901576,GO:0019222,GO:0006807,GO:0046872,GO:0071704,GO:0009628,GO:0043167,GO:0043169,GO:0009889,GO:0043170,GO:0009639,GO:0051239,GO:0051241,GO:1901360,GO:1901362,GO:0051252,GO:0010556,GO:0009791,GO:0090304,GO:0046914,GO:0048580,GO:0048581,GO:0006725,GO:0016070,GO:0048583,GO:0005575,GO:…
Posoc06g02600				Q84LH3	Werner Syndrome-like exonuclease (EC 3.1.-.-)	cytoplasm [GO:0005737]; nucleus [GO:0005634]; 3'-5' exonuclease activity [GO:0008408]; DNA binding [GO:0003677]; metal ion binding [GO:0046872]	GO:0003677; GO:0005634; GO:0005737; GO:0008408; GO:0046872	GO:0000000,GO:0043169,GO:0004518,GO:0097159,GO:0005575,GO:1901363,GO:0004527,GO:0005488,GO:0003824,GO:0016787,GO:0110165,GO:0016788,GO:0005622,GO:0043226,GO:0003674,GO:0043227,GO:0003676,GO:0043229,GO:0043231,GO:0043167
Posoc04g06910		2.21503	3.07386	P0DH85	B3 domain-containing protein REM10 (Protein REPRODUCTIVE MERISTEM 10)	nucleus [GO:0005634]; DNA binding [GO:0003677]	GO:0003677; GO:0005634	GO:0000000,GO:0097159,GO:0005575,GO:1901363,GO:0005488,GO:0110165,GO:0005622,GO:0043226,GO:0003674,GO:0043227,GO:0003676,GO:0043229,GO:0043231
Posoc03g07530			2.07814	Q9LFT0	Protein trichome birefringence-like 19	Golgi apparatus [GO:0005794]; integral component of membrane [GO:0016021]; O-acetyltransferase activity [GO:0016413]	GO:0005794; GO:0016021; GO:0016413	GO:0000000,GO:0016740,GO:0005575,GO:0005737,GO:0016746,GO:0016747,GO:0003824,GO:0110165,GO:0016020,GO:0008374,GO:0005622,GO:0016407,GO:0031224,GO:0012505,GO:0043226,GO:0003674,GO:0043227,GO:0043229,GO:0043231
Posoc03g00160		3.45921	1.83647	Q04960	DnaJ protein homolog (DNAJ-1)	plasma membrane [GO:0005886]; ATP binding [GO:0005524]; Hsp70 protein binding [GO:0030544]; metal ion binding [GO:0046872]; unfolded protein binding [GO:0051082]; protein folding [GO:0006457]; response to heat [GO:0009408]	GO:0005524; GO:0005886; GO:0006457; GO:0009408; GO:0030544; GO:0046872; GO:0051082	GO:0000000,GO:0009987,GO:0097159,GO:0005575,GO:0071944,GO:0005515,GO:1901265,GO:0050896,GO:0016020,GO:0110165,GO:0008150,GO:0097367,GO:0030554,GO:0003674,GO:0009628,GO:0043167,GO:0031072,GO:0043168,GO:0043169,GO:0006950,GO:0000166,GO:0032553,GO:0032555,GO:1901363,GO:0032559,GO:0005488,GO:0009266,GO:0017076,GO:0035639,GO:0036094
Posoc08g14360		3.4047		Q9FXJ2	GDSL esterase/lipase At1g28580 (EC 3.1.1.-) (Extracellular lipase At1g28580)	extracellular region [GO:0005576]; vacuole [GO:0005773]; hydrolase activity, acting on ester bonds [GO:0016788]; lipid catabolic process [GO:0016042]	GO:0005576; GO:0005773; GO:0016042; GO:0016788	GO:0009056,GO:0000000,GO:0006629,GO:0005575,GO:0005737,GO:0044238,GO:0003824,GO:0016787,GO:0110165,GO:0005622,GO:0008150,GO:0008152,GO:0071704,GO:1901575,GO:0003674,GO:0043226,GO:0043227,GO:0043229,GO:0043231
Posoc01g22670				-	-	-	-	-
Posoc01g13850				Q9FWX7	ABC transporter B family member 11 (ABC transporter ABCB.11) (AtABCB11) (Multidrug resistance protein 8) (P-glycoprotein 11)	extracellular region [GO:0005576]; integral component of membrane [GO:0016021]; plasma membrane [GO:0005886]; plasmodesma [GO:0009506]; ATP binding [GO:0005524]; ATPase-coupled transmembrane transporter activity [GO:0042626]; transmembrane transport [GO:0055085]	GO:0005524; GO:0005576; GO:0005886; GO:0009506; GO:0016021; GO:0042626; GO:0055085	GO:0000000,GO:0009987,GO:0055044,GO:0097159,GO:0005575,GO:0071944,GO:0022857,GO:1901265,GO:0070161,GO:0110165,GO:0016020,GO:0022804,GO:0008150,GO:0097367,GO:0005911,GO:0006810,GO:0003674,GO:0030554,GO:0043167,GO:0005215,GO:0043168,GO:0051234,GO:0030054,GO:0000166,GO:0015399,GO:0032553,GO:0032555,GO:0051179,GO:1901363,GO:0032559,GO:0005488,GO:0140657,GO:0017076,GO:0035639,GO:0031224,GO:0036094
Posoc02g08130				P53721	Respiratory supercomplex factor 2, mitochondrial (Altered inheritance of mitochondria protein 38)	integral component of mitochondrial inner membrane [GO:0031305]; mitochondrial respirasome [GO:0005746]; mitochondrion [GO:0005739]; mitochondrial cytochrome c oxidase assembly [GO:0033617]; regulation of proton transport [GO:0010155]	GO:0005739; GO:0005746; GO:0010155; GO:0031305; GO:0033617	GO:0000000,GO:0009987,GO:0043269,GO:0098573,GO:0016020,GO:1902600,GO:0016021,GO:0019866,GO:0006810,GO:0006811,GO:0006812,GO:0043933,GO:0071840,GO:0051234,GO:1904062,GO:0016043,GO:0034220,GO:0055085,GO:0044085,GO:0070469,GO:0031300,GO:0031301,GO:0005575,GO:0031304,GO:0034762,GO:0034765,GO:0022607,GO:0032592,GO:0033108,GO:0110165,GO:0006996,GO:0008150,GO:0008535,GO:0043226,GO:0043227,GO:0007005,GO:…
Posoc03g24240				P56331	Eukaryotic translation initiation factor 1A (eIF-1A) (Eukaryotic translation initiation factor 4C) (eIF-4C)	translation initiation factor activity [GO:0003743]	GO:0003743	GO:0005488,GO:0000000,GO:0097159,GO:0008135,GO:0003674,GO:0003676,GO:0090079,GO:0045182,GO:1901363
Posoc09g11430				Q9LHF1	Leucine-rich repeat extensin-like protein 4 (AtLRX4) (LRR/EXTENSIN4) (Cell wall hydroxyproline-rich glycoprotein)	cell wall [GO:0005618]; extracellular region [GO:0005576]; plant-type cell wall [GO:0009505]; plasmodesma [GO:0009506]; structural constituent of cell wall [GO:0005199]; cell wall organization [GO:0071555]	GO:0005199; GO:0005576; GO:0005618; GO:0009505; GO:0009506; GO:0071555	GO:0000000,GO:0071840,GO:0071554,GO:0009987,GO:0055044,GO:0030054,GO:0005575,GO:0030312,GO:0071944,GO:0016043,GO:0045229,GO:0005198,GO:0070161,GO:0110165,GO:0008150,GO:0005911,GO:0003674
Posoc07g15470			2.24383	Q8VWZ8	Methylsterol monooxygenase 2-2 (EC 1.14.18.9) (Sterol 4-alpha-methyl-oxidase 1) (AtSMO1) (Sterol 4-alpha-methyl-oxidase 2-2)	chloroplast envelope [GO:0009941]; endoplasmic reticulum [GO:0005783]; endoplasmic reticulum membrane [GO:0005789]; integral component of membrane [GO:0016021]; membrane [GO:0016020]; C-4 methylsterol oxidase activity [GO:0000254]; iron ion binding [GO:0005506]; oxidoreductase activity [GO:0016491]; 4-alpha-methyl-delta7-sterol oxidation [GO:0080065]; embryo development ending in seed dormancy [G…	GO:0000254; GO:0005506; GO:0005783; GO:0005789; GO:0009793; GO:0009941; GO:0016020; GO:0016021; GO:0016126; GO:0016491; GO:0080065	GO:0000000,GO:0000003,GO:0009987,GO:0034440,GO:0098827,GO:0008202,GO:0022414,GO:0004497,GO:0061458,GO:1901576,GO:0046872,GO:0071704,GO:0043167,GO:0043169,GO:0008610,GO:0009507,GO:0006694,GO:0010154,GO:1901617,GO:1901360,GO:1901362,GO:0030258,GO:1901615,GO:0009526,GO:0048316,GO:0003006,GO:0009790,GO:0042175,GO:0009791,GO:0009536,GO:0016705,GO:0046914,GO:0005575,GO:0016716,GO:0044237,GO:0044238,GO:…
Posoc06g20560	-1.86181	2.57723		P04635	Lipase (EC 3.1.1.3) (EC 3.1.1.32) (Phospholipase A1) (Triacylglycerol lipase) [Cleaved into: Lipase 86 kDa form; Lipase 46 kDa form]	extracellular region [GO:0005576]; 1-acyl-2-lysophosphatidylserine acylhydrolase activity [GO:0052740]; calcium ion binding [GO:0005509]; phosphatidylserine 1-acylhydrolase activity [GO:0052739]; phospholipase A1 activity [GO:0008970]; phospholipase activity [GO:0004620]; triglyceride lipase activity [GO:0004806]; lipid catabolic process [GO:0016042]; phosphatidylcholine catabolic process [GO:003…	GO:0004620; GO:0004806; GO:0005509; GO:0005576; GO:0008970; GO:0016042; GO:0019433; GO:0034638; GO:0052739; GO:0052740	GO:0046464,GO:0000000,GO:0009987,GO:0046470,GO:0005575,GO:0006793,GO:0046475,GO:0006796,GO:0044237,GO:0044238,GO:0052689,GO:0044242,GO:0016787,GO:0110165,GO:0016788,GO:0046486,GO:0008150,GO:0006807,GO:0046872,GO:0008152,GO:0044248,GO:0071704,GO:1901575,GO:0003674,GO:0043167,GO:0044255,GO:1901565,GO:0009056,GO:0043169,GO:1901564,GO:0046434,GO:0006629,GO:0046503,GO:0016298,GO:0006638,GO:0006639,GO:…
Posoc06g08700		1.80487		-	-	-	-	-
Posoc04g02170	-3.40104	-2.54139		Q65XS5	Glycosyltransferase BC10 (EC 2.4.-.-) (Protein BRITTLE CULM 10) (Protein FRAGILE CULM 116)	Golgi membrane [GO:0000139]; integral component of membrane [GO:0016021]; glycosyltransferase activity [GO:0016757]; cellulose biosynthetic process [GO:0030244]; plant-type cell wall organization [GO:0009664]	GO:0000139; GO:0009664; GO:0016021; GO:0016757; GO:0030244	GO:0000000,GO:0071555,GO:0071554,GO:0009987,GO:0044042,GO:0000271,GO:0016020,GO:1901576,GO:0071704,GO:0033692,GO:0098588,GO:0071840,GO:0005794,GO:0009250,GO:0043170,GO:0030243,GO:0016043,GO:0045229,GO:0016051,GO:0006073,GO:0005575,GO:0051273,GO:0051274,GO:0034637,GO:0044237,GO:0044238,GO:0110165,GO:0034645,GO:0008150,GO:0005975,GO:0005976,GO:0008152,GO:0012505,GO:0044249,GO:0003674,GO:0043226,GO:…
Posoc02g01940			2.19908	Q54JE4	2-oxoglutarate dehydrogenase, mitochondrial (EC 1.2.4.2) (2-oxoglutarate dehydrogenase complex component E1) (OGDC-E1) (Alpha-ketoglutarate dehydrogenase)	mitochondrial oxoglutarate dehydrogenase complex [GO:0009353]; mitochondrion [GO:0005739]; oxoglutarate dehydrogenase complex [GO:0045252]; oxoglutarate dehydrogenase (succinyl-transferring) activity [GO:0004591]; thiamine pyrophosphate binding [GO:0030976]; glycolytic process [GO:0006096]; tricarboxylic acid cycle [GO:0006099]	GO:0004591; GO:0005739; GO:0006096; GO:0006099; GO:0009353; GO:0030976; GO:0045252	GO:0000000,GO:0019842,GO:1902494,GO:0009987,GO:0097159,GO:0016903,GO:0006793,GO:0006796,GO:0032787,GO:0006163,GO:0046483,GO:0006165,GO:0045333,GO:0006807,GO:0071704,GO:1901575,GO:0009117,GO:0043167,GO:0043168,GO:0043169,GO:1990204,GO:0019752,GO:0009259,GO:0009132,GO:0043436,GO:1901360,GO:1901363,GO:0055086,GO:0009135,GO:0016052,GO:0050997,GO:0019637,GO:0009141,GO:0016310,GO:0045239,GO:0045240,GO:…
Posoc01g08800			2.63995	Q8RXW0	Rhomboid-like protein 14, mitochondrial (AtRBL14) (EC 3.4.21.-)	integral component of membrane [GO:0016021]; mitochondrial membrane [GO:0031966]; plasma membrane [GO:0005886]; metal ion binding [GO:0046872]; serine-type endopeptidase activity [GO:0004252]	GO:0004252; GO:0005886; GO:0016021; GO:0031966; GO:0046872	GO:0000000,GO:0140096,GO:0005575,GO:0071944,GO:0004175,GO:0017171,GO:0016787,GO:0016020,GO:0110165,GO:0043226,GO:0003674,GO:0043227,GO:0043229,GO:0043167,GO:0031967,GO:0043231,GO:0043169,GO:0031975,GO:0008233,GO:0005737,GO:0005739,GO:0008236,GO:0005740,GO:0005488,GO:0003824,GO:0031090,GO:0005622,GO:0031224
Posoc08g09980				Q9SN43	CBL-interacting serine/threonine-protein kinase 12 (EC 2.7.11.1) (SNF1-related kinase 3.9) (SOS2-like protein kinase PKS8)	ATP binding [GO:0005524]; protein serine kinase activity [GO:0106310]; protein threonine kinase activity [GO:0106311]; signal transduction [GO:0007165]	GO:0005524; GO:0007165; GO:0106310; GO:0106311	GO:0004672,GO:0000000,GO:0140096,GO:0009987,GO:0051716,GO:0016772,GO:0016773,GO:0097159,GO:0023052,GO:1901265,GO:0050896,GO:0008150,GO:0097367,GO:0030554,GO:0003674,GO:0043167,GO:0043168,GO:0016740,GO:0050789,GO:0000166,GO:0032553,GO:0050794,GO:0032555,GO:0016301,GO:1901363,GO:0032559,GO:0065007,GO:0003824,GO:0005488,GO:0007154,GO:0017076,GO:0035639,GO:0036094
Posoc02g31940	-1.96466			Q6P5D4	Centrosomal protein of 135 kDa (Cep135) (Centrosomal protein 4)	centriole [GO:0005814]; centrosome [GO:0005813]; cytoplasm [GO:0005737]; protein C-terminus binding [GO:0008022]; centriole replication [GO:0007099]; centriole-centriole cohesion [GO:0010457]; positive regulation of establishment of protein localization [GO:1904951]; positive regulation of non-motile cilium assembly [GO:1902857]	GO:0005737; GO:0005813; GO:0005814; GO:0007099; GO:0008022; GO:0010457; GO:1902857; GO:1904951	GO:0045184,GO:0000000,GO:0022402,GO:0009987,GO:0048518,GO:0007049,GO:0048522,GO:0005515,GO:0070925,GO:0033036,GO:0015630,GO:0010638,GO:0033043,GO:0140694,GO:1902855,GO:0045724,GO:0071840,GO:0051234,GO:0008104,GO:0016043,GO:0031023,GO:0060341,GO:0044085,GO:0005815,GO:0044087,GO:0070201,GO:1902117,GO:0051128,GO:0044089,GO:0051641,GO:0007098,GO:0051130,GO:1902115,GO:0070727,GO:0005575,GO:1903829,GO:…
Posoc09g11420			2.00396	Q5VQ78	Coatomer subunit beta'-1 (Beta'-coat protein 1) (Beta'-COP 1)	COPI vesicle coat [GO:0030126]; Golgi membrane [GO:0000139]; structural molecule activity [GO:0005198]; endoplasmic reticulum to Golgi vesicle-mediated transport [GO:0006888]; intra-Golgi vesicle-mediated transport [GO:0006891]; intracellular protein transport [GO:0006886]; retrograde vesicle-mediated transport, Golgi to endoplasmic reticulum [GO:0006890]	GO:0000139; GO:0005198; GO:0006886; GO:0006888; GO:0006890; GO:0006891; GO:0030126	GO:0045184,GO:0016192,GO:0000000,GO:0048193,GO:0051649,GO:0009987,GO:0030659,GO:0030660,GO:0070727,GO:0030662,GO:0030663,GO:0005575,GO:0033036,GO:0016020,GO:0110165,GO:0008150,GO:0071702,GO:0071705,GO:0012505,GO:0003674,GO:0006810,GO:0043226,GO:0012506,GO:0043227,GO:0048475,GO:0098588,GO:0043229,GO:0043231,GO:0032991,GO:0005794,GO:0051234,GO:0030117,GO:0005798,GO:0008104,GO:0030120,GO:0005737,GO:…
Posoc08g02740		2.56464	3.76674	F4JEQ2	Probable serine/threonine-protein kinase PBL23 (EC 2.7.11.1) (PBS1-like protein 23)	peroxisome [GO:0005777]; plasma membrane [GO:0005886]; ATP binding [GO:0005524]; protein serine kinase activity [GO:0106310]; protein threonine kinase activity [GO:0106311]; defense response [GO:0006952]	GO:0005524; GO:0005777; GO:0005886; GO:0006952; GO:0106310; GO:0106311	GO:0004672,GO:0000000,GO:0140096,GO:0016772,GO:0016773,GO:0097159,GO:0005575,GO:0071944,GO:1901265,GO:0050896,GO:0042579,GO:0016020,GO:0110165,GO:0008150,GO:0097367,GO:0030554,GO:0043226,GO:0003674,GO:0043227,GO:0043229,GO:0043231,GO:0043167,GO:0043168,GO:0016740,GO:0006950,GO:0000166,GO:0005737,GO:0032553,GO:0032555,GO:0016301,GO:1901363,GO:0032559,GO:0003824,GO:0005488,GO:0017076,GO:0005622,GO:…
Posoc05g11960			2.33607	Q9S7T7	Sister chromatid cohesion 1 protein 1 (Protein DETERMINATE INFERTILE 1) (SCC1 homolog 1)	chromosome [GO:0005694]; cohesin complex [GO:0008278]; nuclear meiotic cohesin complex [GO:0034991]; nuclear mitotic cohesin complex [GO:0034990]; synaptonemal complex [GO:0000795]; chromatin binding [GO:0003682]; chromosome organization [GO:0051276]; meiotic chromosome condensation [GO:0010032]; meiotic sister chromatid cohesion, centromeric [GO:0051754]; mitotic sister chromatid cohesion [GO:00…	GO:0000795; GO:0003682; GO:0005694; GO:0007062; GO:0007064; GO:0007130; GO:0008278; GO:0010032; GO:0034990; GO:0034991; GO:0051276; GO:0051455; GO:0051754; GO:1990414	GO:0000000,GO:0022402,GO:0005634,GO:0009987,GO:0000003,GO:0051716,GO:0007049,GO:0006281,GO:0022414,GO:0044815,GO:0099086,GO:0033554,GO:0007059,GO:0046483,GO:0000278,GO:0006807,GO:0000280,GO:0000793,GO:0071704,GO:0000794,GO:0048285,GO:0006302,GO:0061982,GO:0061983,GO:0008608,GO:0071840,GO:0043170,GO:0006310,GO:0006950,GO:0016043,GO:1901360,GO:0070193,GO:0070192,GO:0000819,GO:0030261,GO:0044085,GO:…
Posoc08g00980		1.81686	2.2973	-	-	-	-	-
Posoc10g11240		3.21343		Q7XTS4	Protein argonaute 2 (OsAGO2)	nucleic acid binding [GO:0003676]; gene silencing by RNA [GO:0031047]	GO:0003676; GO:0031047	GO:0000000,GO:0043170,GO:0010467,GO:0010468,GO:0009892,GO:0010629,GO:0050789,GO:0097159,GO:0048519,GO:0010605,GO:1901363,GO:0065007,GO:0005488,GO:0019222,GO:0008150,GO:0008152,GO:0071704,GO:0003674,GO:0060255
Posoc01g30570			2.57907	Q8VYF4	Probable galacturonosyltransferase-like 7 (EC 2.4.1.-)	Golgi apparatus [GO:0005794]; Golgi membrane [GO:0000139]; integral component of membrane [GO:0016021]; polygalacturonate 4-alpha-galacturonosyltransferase activity [GO:0047262]; cell wall organization [GO:0071555]; pectin biosynthetic process [GO:0045489]	GO:0000139; GO:0005794; GO:0016021; GO:0045489; GO:0047262; GO:0071555	GO:0000000,GO:0008194,GO:0071554,GO:0009987,GO:0005575,GO:0044238,GO:0000271,GO:0110165,GO:0016020,GO:1901576,GO:0008150,GO:0005975,GO:0005976,GO:0008152,GO:0012505,GO:0010393,GO:0071704,GO:0043226,GO:0003674,GO:0043227,GO:0098588,GO:0043229,GO:0043231,GO:0071840,GO:0043170,GO:0009058,GO:0009059,GO:0016740,GO:0005737,GO:0016043,GO:0045229,GO:0045488,GO:0003824,GO:0031090,GO:0016051,GO:0016757,GO:…
Posoc01g14520		1.65779	3.40789	-	-	-	-	-
Posoc01g31830		2.09748	3.14918	O22259	Ethylene-responsive transcription factor ERF071 (AtERF71) (Protein HYPOXIA RESPONSIVE ERF 2)	nucleus [GO:0005634]; DNA-binding transcription factor activity [GO:0003700]; sequence-specific double-stranded DNA binding [GO:1990837]; cellular response to hypoxia [GO:0071456]; defense response [GO:0006952]; ethylene-activated signaling pathway [GO:0009873]; positive regulation of transcription, DNA-templated [GO:0045893]; regulation of root development [GO:2000280]; response to anoxia [GO:00…	GO:0003700; GO:0005634; GO:0006952; GO:0009414; GO:0009873; GO:0034059; GO:0045893; GO:0071456; GO:1990837; GO:2000280	GO:0000000,GO:0009987,GO:0051716,GO:0032774,GO:0023052,GO:0033554,GO:0019219,GO:1901576,GO:0019222,GO:0071704,GO:0009755,GO:0071453,GO:0006950,GO:0043565,GO:1901360,GO:1901363,GO:1901362,GO:0010033,GO:0010035,GO:0051252,GO:0051254,GO:0010556,GO:0010557,GO:1902680,GO:0006725,GO:0071495,GO:0099402,GO:0140110,GO:0001101,GO:0034641,GO:0070482,GO:0110165,GO:0003674,GO:0048731,GO:0031323,GO:0003676,GO:…
Posoc01g40430				Q9LYX1	L-type lectin-domain containing receptor kinase VIII.2 (LecRK-VIII.2) (EC 2.7.11.1)	integral component of membrane [GO:0016021]; plasma membrane [GO:0005886]; ATP binding [GO:0005524]; carbohydrate binding [GO:0030246]; protein serine kinase activity [GO:0106310]; protein threonine kinase activity [GO:0106311]; transmembrane receptor protein serine/threonine kinase activity [GO:0004675]; defense response to bacterium [GO:0042742]; defense response to oomycetes [GO:0002229]	GO:0002229; GO:0004675; GO:0005524; GO:0005886; GO:0016021; GO:0030246; GO:0042742; GO:0106310; GO:0106311	GO:0004672,GO:0000000,GO:0140096,GO:0044419,GO:0016772,GO:0016773,GO:0009605,GO:0097159,GO:0038023,GO:0043207,GO:0005575,GO:0009607,GO:0071944,GO:1901265,GO:0050896,GO:0009617,GO:0016020,GO:0110165,GO:0097367,GO:0008150,GO:0004888,GO:0030554,GO:0003674,GO:0043167,GO:0043168,GO:0016740,GO:0006950,GO:0000166,GO:0006952,GO:0032553,GO:0032555,GO:0016301,GO:1901363,GO:0032559,GO:0098542,GO:0005488,GO:…
Posoc09g07020			2.55144	Q9XI47	Protein SAWADEE HOMEODOMAIN HOMOLOG 1 (DNA-binding transcription factor 1)	nucleus [GO:0005634]; chromatin binding [GO:0003682]; metal ion binding [GO:0046872]; DNA methylation [GO:0006306]; DNA methylation-dependent heterochromatin assembly [GO:0006346]; gene silencing by RNA [GO:0031047]	GO:0003682; GO:0005634; GO:0006306; GO:0006346; GO:0031047; GO:0046872	GO:0000000,GO:0032259,GO:0009987,GO:0010629,GO:0048519,GO:0031507,GO:0046483,GO:0043412,GO:0043414,GO:0019222,GO:0006807,GO:0071704,GO:0043167,GO:0006304,GO:0006305,GO:0043169,GO:0071840,GO:0043170,GO:0009892,GO:0016043,GO:0140718,GO:0070828,GO:1901360,GO:0006325,GO:0044728,GO:0090304,GO:0006338,GO:0006725,GO:0005575,GO:0044237,GO:0044238,GO:0034641,GO:0110165,GO:0008150,GO:0008152,GO:0003674,GO:…
Posoc02g21460			2.63015	Q27GI3	Nucleobase-ascorbate transporter 6 (AtNAT6)	cell wall [GO:0005618]; endoplasmic reticulum [GO:0005783]; integral component of membrane [GO:0016021]; plasmodesma [GO:0009506]; vacuole [GO:0005773]; transmembrane transporter activity [GO:0022857]	GO:0005618; GO:0005773; GO:0005783; GO:0009506; GO:0016021; GO:0022857	GO:0000000,GO:0055044,GO:0030054,GO:0005575,GO:0030312,GO:0005737,GO:0071944,GO:0070161,GO:0110165,GO:0016020,GO:0005622,GO:0005911,GO:0031224,GO:0012505,GO:0003674,GO:0043226,GO:0043227,GO:0043229,GO:0043231,GO:0005215
Posoc02g01720				O80925	ADP-ribosylation factor GTPase-activating protein AGD7 (ARF GAP AGD7) (Protein ARF-GAP DOMAIN 7) (AtAGD7) (Protein PDE1 SUPPRESSOR 1)	cytosol [GO:0005829]; endoplasmic reticulum [GO:0005783]; Golgi apparatus [GO:0005794]; nucleus [GO:0005634]; GTPase activator activity [GO:0005096]; metal ion binding [GO:0046872]; vesicle-mediated transport [GO:0016192]	GO:0005096; GO:0005634; GO:0005783; GO:0005794; GO:0005829; GO:0016192; GO:0046872	GO:0000000,GO:0043169,GO:0051234,GO:0030695,GO:0005575,GO:0005737,GO:0051179,GO:0060589,GO:0008047,GO:0005488,GO:0110165,GO:0098772,GO:0005622,GO:0008150,GO:0012505,GO:0006810,GO:0030234,GO:0043226,GO:0003674,GO:0043227,GO:0043229,GO:0043231,GO:0043167
Posoc01g01060				Q9SJE8	Aluminum-activated malate transporter 2 (AtALMT2)	integral component of membrane [GO:0016021]; plant-type vacuole membrane [GO:0009705]; malate transport [GO:0015743]	GO:0009705; GO:0015743; GO:0016021	GO:0000000,GO:0000325,GO:0005575,GO:0005773,GO:0005774,GO:0110165,GO:0016020,GO:0008150,GO:0071702,GO:0006810,GO:0043226,GO:0043227,GO:0006811,GO:0098588,GO:0043229,GO:0046942,GO:0043231,GO:0015711,GO:0051234,GO:0006820,GO:0015849,GO:0005737,GO:0051179,GO:0031090,GO:0006835,GO:0005622,GO:0031224,GO:0015740
Posoc03g28660				Q9C5H5	Mitogen-activated protein kinase kinase kinase 5 (EC 2.7.11.25) (MAP3K gamma protein kinase) (AtMAP3Kgamma)	cytosol [GO:0005829]; plasma membrane [GO:0005886]; ATP binding [GO:0005524]; MAP kinase kinase kinase activity [GO:0004709]; protein serine kinase activity [GO:0106310]; protein serine/threonine kinase activity [GO:0004674]; protein threonine kinase activity [GO:0106311]; activation of MAPK activity [GO:0000187]; cellular response to chitin [GO:0071323]; defense response [GO:0006952]; pattern re…	GO:0000187; GO:0002221; GO:0004674; GO:0004709; GO:0005524; GO:0005829; GO:0005886; GO:0006952; GO:0010200; GO:0045088; GO:0046777; GO:0071323; GO:0106310; GO:0106311; GO:1900150; GO:1900424; GO:2000071	GO:0000000,GO:0010243,GO:0009987,GO:0044419,GO:0016772,GO:0051716,GO:0009605,GO:0016773,GO:0097159,GO:0009607,GO:0080134,GO:0071944,GO:0006793,GO:0023052,GO:0006796,GO:0033036,GO:0033037,GO:0002831,GO:0009743,GO:0071310,GO:0050832,GO:0009617,GO:0016020,GO:0009620,GO:0043412,GO:0006807,GO:1901701,GO:1901700,GO:0071704,GO:1901699,GO:0045087,GO:1901698,GO:0043167,GO:0043168,GO:0043170,GO:0006950,GO:…
Posoc07g10520	-2.39081			Q9LZN2	Protein PIN-LIKES 6 (Auxin efflux carrier-like protein 6)	endoplasmic reticulum membrane [GO:0005789]; integral component of membrane [GO:0016021]; auxin-activated signaling pathway [GO:0009734]; response to auxin [GO:0009733]; transmembrane transport [GO:0055085]	GO:0005789; GO:0009733; GO:0009734; GO:0016021; GO:0055085	GO:0000000,GO:0009987,GO:0071365,GO:0051716,GO:0071495,GO:0005575,GO:0098827,GO:0023052,GO:0071310,GO:0050896,GO:0110165,GO:0016020,GO:0008150,GO:0005783,GO:0012505,GO:0006810,GO:0043226,GO:0009755,GO:0043227,GO:0043229,GO:0043231,GO:0051234,GO:0050789,GO:0032870,GO:0070887,GO:0005737,GO:0050794,GO:0051179,GO:0042221,GO:0065007,GO:0031984,GO:0010033,GO:0031090,GO:0007154,GO:0005622,GO:0009719,GO:…
Posoc04g06320				Q9ZQ85	Myb family transcription factor EFM (MYB-domain transcription factor HHO4) (Protein EARLY FLOWERING MYB) (Protein HRS1 HOMOLOG 4)	nucleus [GO:0005634]; DNA binding [GO:0003677]; DNA-binding transcription factor activity [GO:0003700]; flower development [GO:0009908]; gibberellic acid mediated signaling pathway [GO:0009740]; histone H3-K36 methylation [GO:0010452]; negative regulation of long-day photoperiodism, flowering [GO:0048579]; negative regulation of nucleic acid-templated transcription [GO:1903507]; regulation of tra…	GO:0003677; GO:0003700; GO:0005634; GO:0006355; GO:0009266; GO:0009740; GO:0009908; GO:0010452; GO:0048579; GO:1903507	GO:0000000,GO:0000003,GO:0009987,GO:0032259,GO:0051716,GO:0032774,GO:0009739,GO:0023052,GO:0018193,GO:0061458,GO:0019219,GO:0008213,GO:1901576,GO:0019222,GO:0071704,GO:0009755,GO:0018205,GO:0051239,GO:0051241,GO:1901360,GO:1901363,GO:1901362,GO:0010033,GO:0051252,GO:0051253,GO:0010556,GO:0010558,GO:0009791,GO:0006725,GO:0071495,GO:1902679,GO:0140110,GO:0006479,GO:0034641,GO:0019538,GO:0110165,GO:…
Posoc02g08050				Q5Z8Q9	Poly [ADP-ribose] polymerase 2-A (PARP-2-A) (EC 2.4.2.30) (NAD(+) ADP-ribosyltransferase 2-A) (ADPRT-2-A) (Poly[ADP-ribose] synthase 2-A) (Protein ADP-ribosyltransferase PARP2) (EC 2.4.2.-)	nucleolus [GO:0005730]; DNA binding [GO:0003677]; NAD+ ADP-ribosyltransferase activity [GO:0003950]; protein ADP-ribosylase activity [GO:1990404]; double-strand break repair [GO:0006302]; protein poly-ADP-ribosylation [GO:0070212]	GO:0003677; GO:0003950; GO:0005730; GO:0006302; GO:0070212; GO:1990404	GO:0000000,GO:0005634,GO:0009987,GO:0051716,GO:0097159,GO:0006281,GO:0033554,GO:0046483,GO:0043412,GO:0006807,GO:0071704,GO:0043170,GO:0006950,GO:1901360,GO:1901363,GO:0006974,GO:0090304,GO:0140096,GO:0006725,GO:0006471,GO:0005575,GO:0044237,GO:0044238,GO:0050896,GO:0034641,GO:0019538,GO:0110165,GO:0008150,GO:0008152,GO:0043226,GO:0003674,GO:0043227,GO:0003676,GO:0043228,GO:0043229,GO:0043231,GO:…
Posoc03g13370				Q5SMM8	Putrescine hydroxycinnamoyltransferase 1 (OsPHT1) (EC 2.3.1.-) (BAHD-like hydroxycinnamoyl transferase HCT3) (Hydroxycinnamoyltransferase 3) (OsHCT3)	acyltransferase activity, transferring groups other than amino-acyl groups [GO:0016747]; hydroxycinnamoyltransferase activity [GO:0050734]	GO:0016747; GO:0050734	GO:0003824,GO:0000000,GO:0016740,GO:0016746,GO:0003674
Posoc04g19360		4.14657	2.85686	Q4V8W7	Ubiquitin domain-containing protein 1	-	-	-
Posoc05g12010				Q0DI31	Cytochrome c	mitochondrial intermembrane space [GO:0005758]; respirasome [GO:0070469]; electron transfer activity [GO:0009055]; heme binding [GO:0020037]; metal ion binding [GO:0046872]; mitochondrial electron transport, cytochrome c to oxygen [GO:0006123]; mitochondrial electron transport, ubiquinol to cytochrome c [GO:0006122]	GO:0005758; GO:0006122; GO:0006123; GO:0009055; GO:0020037; GO:0046872; GO:0070469	GO:0000000,GO:0009987,GO:0097159,GO:0005575,GO:0006091,GO:0044237,GO:0110165,GO:0016020,GO:0042773,GO:0045333,GO:0008150,GO:0042775,GO:0008152,GO:0003674,GO:0043226,GO:0043227,GO:0043229,GO:0043167,GO:0031967,GO:0043231,GO:0043169,GO:0043233,GO:0031970,GO:0009060,GO:0031974,GO:0006119,GO:0031975,GO:0005737,GO:0016491,GO:0005739,GO:0005740,GO:0015980,GO:1901363,GO:0003824,GO:0005488,GO:0022900,GO:…
Posoc02g21680		2.48914		P20484	Protein MAK11 (Maintenance of killer protein 11)	membrane [GO:0016020]; nuclear membrane [GO:0031965]; nucleolus [GO:0005730]; maturation of 5.8S rRNA from tricistronic rRNA transcript (SSU-rRNA, 5.8S rRNA, LSU-rRNA) [GO:0000466]; maturation of LSU-rRNA from tricistronic rRNA transcript (SSU-rRNA, 5.8S rRNA, LSU-rRNA) [GO:0000463]; ribosomal large subunit assembly [GO:0000027]; ribosomal large subunit biogenesis [GO:0042273]	GO:0000027; GO:0000463; GO:0000466; GO:0005730; GO:0016020; GO:0031965; GO:0042273	GO:0000000,GO:0005634,GO:0005635,GO:0009987,GO:0070925,GO:0042254,GO:0042255,GO:0071826,GO:0046483,GO:0140694,GO:0006807,GO:0071704,GO:0043933,GO:0071840,GO:0043170,GO:0034470,GO:0016043,GO:1901360,GO:0044085,GO:0090304,GO:0006725,GO:0016070,GO:0005575,GO:0016072,GO:0000460,GO:0044237,GO:0044238,GO:0022607,GO:0034641,GO:0110165,GO:0006996,GO:0022613,GO:0000470,GO:0008150,GO:0008152,GO:0012505,GO:…
Posoc01g26650		4.85755		P27880	18.2 kDa class I heat shock protein	cytoplasm [GO:0005737]	GO:0005737	GO:0000000,GO:0110165,GO:0005622,GO:0005575
Posoc01g33200			2.84175	P93026	Vacuolar-sorting receptor 1 (AtVSR1) (BP80-like protein b) (AtBP80b) (Epidermal growth factor receptor-like protein 1) (AtELP) (AtELP1) (Spot 3 protein)	clathrin-coated vesicle membrane [GO:0030665]; cytosol [GO:0005829]; endoplasmic reticulum [GO:0005783]; endosome [GO:0005768]; Golgi apparatus [GO:0005794]; Golgi membrane [GO:0000139]; Golgi transport complex [GO:0017119]; integral component of membrane [GO:0016021]; late endosome [GO:0005770]; membrane [GO:0016020]; plasma membrane [GO:0005886]; trans-Golgi network [GO:0005802]; amino-terminal…	GO:0000139; GO:0005509; GO:0005768; GO:0005770; GO:0005783; GO:0005794; GO:0005802; GO:0005829; GO:0005886; GO:0006511; GO:0006623; GO:0006896; GO:0007034; GO:0009940; GO:0016020; GO:0016021; GO:0017119; GO:0030665; GO:0061630	GO:0000000,GO:0045184,GO:0009987,GO:0071944,GO:0033036,GO:0051603,GO:0072594,GO:0071702,GO:0006807,GO:0046872,GO:0071705,GO:0071704,GO:0006810,GO:1901575,GO:0098588,GO:0043167,GO:0043169,GO:0051234,GO:0043170,GO:0042277,GO:0008104,GO:0097708,GO:0031410,GO:0030135,GO:0015031,GO:0030136,GO:0005048,GO:0051641,GO:0046907,GO:0016192,GO:0048193,GO:0051649,GO:0140096,GO:0033218,GO:0030659,GO:0030662,GO:…
Posoc03g19060				Q2EG98	Polycystic kidney disease protein 1-like 3 (PC1-like 3 protein) (Polycystin-1L3)	cation channel complex [GO:0034703]; membrane [GO:0016020]; plasma membrane [GO:0005886]; receptor complex [GO:0043235]; calcium channel activity [GO:0005262]; calcium ion binding [GO:0005509]; carbohydrate binding [GO:0030246]; cation transport [GO:0006812]; cellular response to acidic pH [GO:0071468]; detection of chemical stimulus involved in sensory perception of sour taste [GO:0001581]; dete…	GO:0001581; GO:0005262; GO:0005509; GO:0005886; GO:0006812; GO:0016020; GO:0030246; GO:0034703; GO:0043235; GO:0050915; GO:0050982; GO:0071468	GO:0000000,GO:1902495,GO:0009987,GO:0008324,GO:0051716,GO:0009605,GO:0071944,GO:0009612,GO:0005261,GO:0034702,GO:0022803,GO:0016021,GO:0051606,GO:0046872,GO:0046873,GO:0006810,GO:0006811,GO:0009628,GO:0043167,GO:0043169,GO:0051234,GO:0015267,GO:0071467,GO:0071214,GO:0007600,GO:0009268,GO:0007606,GO:0050877,GO:0003008,GO:0104004,GO:0005575,GO:0022857,GO:0010447,GO:0050896,GO:1990351,GO:0110165,GO:…
Posoc06g06650	-1.63918			F4IB81	LysM domain receptor-like kinase 3 (LysM-containing receptor-like kinase 3) (EC 2.7.11.-)	integral component of membrane [GO:0016021]; plasma membrane [GO:0005886]; ATP binding [GO:0005524]; protein serine/threonine kinase activity [GO:0004674]; transmembrane receptor protein kinase activity [GO:0019199]; abscisic acid-activated signaling pathway [GO:0009738]; defense response [GO:0006952]; defense response to fungus [GO:0050832]; innate immune response [GO:0045087]; negative regulati…	GO:0004674; GO:0005524; GO:0005886; GO:0006952; GO:0009737; GO:0009738; GO:0009789; GO:0016021; GO:0019199; GO:0031348; GO:0045087; GO:0050832	GO:0000000,GO:0044419,GO:0009987,GO:0016772,GO:0051716,GO:0016773,GO:0009605,GO:0097159,GO:0048518,GO:0080134,GO:0048519,GO:0038023,GO:0009607,GO:0071944,GO:0048522,GO:0023051,GO:0023052,GO:0071310,GO:0023056,GO:0009620,GO:0016020,GO:0010646,GO:0010647,GO:0097305,GO:0004888,GO:1901701,GO:1901700,GO:0009755,GO:0097306,GO:0043167,GO:0043168,GO:0006950,GO:0000166,GO:0032553,GO:0006955,GO:0032555,GO:…
Posoc02g08570	-2.31916			Q43240	Trans-cinnamate 4-monooxygenase (EC 1.14.14.91) (Cinnamic acid 4-hydroxylase) (C4H) (CA4H) (Cytochrome P450 73) (Cytochrome P450C4H)	integral component of membrane [GO:0016021]; heme binding [GO:0020037]; iron ion binding [GO:0005506]; trans-cinnamate 4-monooxygenase activity [GO:0016710]	GO:0005506; GO:0016021; GO:0016710; GO:0020037	GO:0000000,GO:0016705,GO:0043169,GO:0046914,GO:0016709,GO:0097159,GO:0005575,GO:0016491,GO:1901363,GO:0005488,GO:0003824,GO:0004497,GO:0110165,GO:0016020,GO:0031224,GO:0046872,GO:0046906,GO:0003674,GO:0043167
Posoc01g32150		5.09617	3.30379	P27880	18.2 kDa class I heat shock protein	cytoplasm [GO:0005737]	GO:0005737	GO:0000000,GO:0110165,GO:0005622,GO:0005575
Posoc01g16440				P52417	Glucose-1-phosphate adenylyltransferase small subunit 2, chloroplastic (EC 2.7.7.27) (ADP-glucose pyrophosphorylase) (ADP-glucose synthase) (AGPase B) (Alpha-D-glucose-1-phosphate adenyl transferase)	chloroplast [GO:0009507]; ATP binding [GO:0005524]; glucose-1-phosphate adenylyltransferase activity [GO:0008878]; glycogen biosynthetic process [GO:0005978]; starch biosynthetic process [GO:0019252]	GO:0005524; GO:0005978; GO:0008878; GO:0009507; GO:0019252	GO:0000000,GO:0009987,GO:0016772,GO:0097159,GO:0044042,GO:0016779,GO:0000271,GO:1901576,GO:0071704,GO:0033692,GO:0043167,GO:0043168,GO:0009250,GO:0043170,GO:0000166,GO:0070566,GO:0032553,GO:0032555,GO:1901363,GO:0032559,GO:0016051,GO:0017076,GO:0035639,GO:0006073,GO:0009536,GO:0005575,GO:0006091,GO:1901265,GO:0034637,GO:0044237,GO:0044238,GO:0110165,GO:0034645,GO:0097367,GO:0008150,GO:0005975,GO:…
Posoc02g33360				Q9ZQX4	V-type proton ATPase subunit F (V-ATPase subunit F) (V-ATPase 14 kDa subunit) (Vacuolar H(+)-ATPase subunit F) (Vacuolar proton pump subunit F)	cytosol [GO:0005829]; Golgi apparatus [GO:0005794]; membrane [GO:0016020]; plasma membrane [GO:0005886]; proton-transporting V-type ATPase, V1 domain [GO:0033180]; vacuolar membrane [GO:0005774]; vacuole [GO:0005773]; ATPase-coupled ion transmembrane transporter activity [GO:0042625]; proton-transporting ATPase activity, rotational mechanism [GO:0046961]	GO:0005773; GO:0005774; GO:0005794; GO:0005829; GO:0005886; GO:0016020; GO:0033180; GO:0042625; GO:0046961	GO:0000000,GO:0042626,GO:0008324,GO:0022853,GO:0005575,GO:0071944,GO:0022857,GO:0009678,GO:0110165,GO:0022804,GO:0016469,GO:0015318,GO:0033176,GO:0012505,GO:0033178,GO:0003674,GO:0043226,GO:0043227,GO:0098588,GO:0043229,GO:0043231,GO:0032991,GO:0005215,GO:0044769,GO:0015075,GO:0015078,GO:0015399,GO:0005737,GO:0022890,GO:0098796,GO:0031090,GO:0140657,GO:0019829,GO:0005622
Posoc08g01220				Q6ERE5	Vacuolar iron transporter 2 (OsVIT2)	integral component of membrane [GO:0016021]; membrane [GO:0016020]; vacuolar membrane [GO:0005774]; iron ion transmembrane transporter activity [GO:0005381]; manganese ion transmembrane transporter activity [GO:0005384]; metal ion binding [GO:0046872]; cellular iron ion homeostasis [GO:0006879]; cellular manganese ion homeostasis [GO:0030026]; intracellular sequestering of iron ion [GO:0006880]	GO:0005381; GO:0005384; GO:0005774; GO:0006879; GO:0006880; GO:0016020; GO:0016021; GO:0030026; GO:0046872	GO:0000000,GO:0009987,GO:0008324,GO:0005773,GO:0019725,GO:0046873,GO:0055065,GO:0098588,GO:0055071,GO:0043167,GO:0055072,GO:0043169,GO:0051235,GO:0055076,GO:0051238,GO:0097577,GO:0055080,GO:0055082,GO:0030003,GO:0051641,GO:0046915,GO:0051651,GO:0046916,GO:0005575,GO:0022857,GO:0098771,GO:0110165,GO:0008150,GO:0015318,GO:0006873,GO:0003674,GO:0043226,GO:0006875,GO:0043227,GO:0043229,GO:0043231,GO:…
Posoc01g20410		4.21043		Q9LJB7	B-box zinc finger protein 32 (EIP6, EMF1-INTERACTING PROTEIN 6)	cytoplasm [GO:0005737]; nucleus [GO:0005634]; DNA-binding transcription factor activity [GO:0003700]; zinc ion binding [GO:0008270]; blue light signaling pathway [GO:0009785]; negative regulation of transcription, DNA-templated [GO:0045892]; photomorphogenesis [GO:0009640]; red or far-red light signaling pathway [GO:0010017]; regulation of flower development [GO:0009909]; regulation of transcript…	GO:0003700; GO:0005634; GO:0005737; GO:0006355; GO:0008270; GO:0009640; GO:0009785; GO:0009909; GO:0010017; GO:0010200; GO:0045892	GO:0000000,GO:0010243,GO:0009987,GO:0000003,GO:0051716,GO:0032774,GO:0023052,GO:0061458,GO:0019219,GO:1901576,GO:0019222,GO:0046872,GO:0071704,GO:0051239,GO:1901360,GO:0071214,GO:1901362,GO:0010033,GO:0051252,GO:0051253,GO:0071478,GO:0030522,GO:0071483,GO:0071482,GO:0010556,GO:0010558,GO:0009791,GO:0071489,GO:0046914,GO:0104004,GO:0006725,GO:1902679,GO:0140110,GO:0034641,GO:0110165,GO:0003674,GO:…
Posoc04g18770	-3.97822			C0LGG8	Probable LRR receptor-like serine/threonine-protein kinase At1g53430 (EC 2.7.11.1)	integral component of membrane [GO:0016021]; plasma membrane [GO:0005886]; ATP binding [GO:0005524]; protein serine kinase activity [GO:0106310]; protein serine/threonine kinase activity [GO:0004674]; protein threonine kinase activity [GO:0106311]; protein autophosphorylation [GO:0046777]	GO:0004674; GO:0005524; GO:0005886; GO:0016021; GO:0046777; GO:0106310; GO:0106311	GO:0004672,GO:0000000,GO:0140096,GO:0009987,GO:0006468,GO:0016772,GO:0016773,GO:0097159,GO:0005575,GO:0071944,GO:0006793,GO:1901265,GO:0006796,GO:0044237,GO:0044238,GO:0019538,GO:0016020,GO:0110165,GO:0043412,GO:0097367,GO:0008150,GO:0006807,GO:0008152,GO:0071704,GO:0030554,GO:0003674,GO:0043167,GO:0043168,GO:1901564,GO:0043170,GO:0016740,GO:0000166,GO:0032553,GO:0032555,GO:0016301,GO:1901363,GO:…
Posoc07g15370		1.99427	1.7811	Q09893	Uncharacterized protein C24B11.05	cytosol [GO:0005829]; nucleus [GO:0005634]; 5'-nucleotidase activity [GO:0008253]; nucleotidase activity [GO:0008252]; nucleotide catabolic process [GO:0009166]; pyrimidine nucleobase metabolic process [GO:0006206]	GO:0005634; GO:0005829; GO:0006206; GO:0008252; GO:0008253; GO:0009166	GO:0000000,GO:0009987,GO:0006725,GO:0005575,GO:0006793,GO:0006796,GO:0044237,GO:0072527,GO:0044238,GO:0034641,GO:0042578,GO:0046483,GO:0016787,GO:0110165,GO:0016788,GO:0008150,GO:0016791,GO:0006807,GO:0009112,GO:0008152,GO:0044248,GO:0071704,GO:0043226,GO:1901575,GO:0003674,GO:0043227,GO:0009117,GO:0043229,GO:0043231,GO:0034655,GO:0009056,GO:1901564,GO:0006753,GO:0046434,GO:0005737,GO:0046700,GO:…
Posoc05g12210	-1.67235	1.72862		Q69TI0	Putative 12-oxophytodienoate reductase 5 (EC 1.3.1.-) (OPDA-reductase 5) (OsOPR5)	FMN binding [GO:0010181]; oxidoreductase activity [GO:0016491]; fatty acid biosynthetic process [GO:0006633]; jasmonic acid biosynthetic process [GO:0009695]; oxylipin biosynthetic process [GO:0031408]	GO:0006633; GO:0009695; GO:0010181; GO:0016491; GO:0031408	GO:0000000,GO:0006082,GO:0009987,GO:0097159,GO:0072330,GO:1901265,GO:0044237,GO:0044238,GO:0032787,GO:1901576,GO:0097367,GO:0008150,GO:0008152,GO:0044249,GO:0071704,GO:0003674,GO:0009694,GO:0043167,GO:0044255,GO:0043168,GO:0008610,GO:0009058,GO:0006629,GO:0000166,GO:0006631,GO:0019752,GO:0032553,GO:0043436,GO:1901363,GO:0031407,GO:0003824,GO:0005488,GO:0016053,GO:0044281,GO:0046394,GO:0044283,GO:…
Posoc08g04960		4.49181	3.73027	Q07346	Glutamate decarboxylase (GAD) (EC 4.1.1.15)	calmodulin binding [GO:0005516]; glutamate decarboxylase activity [GO:0004351]; pyridoxal phosphate binding [GO:0030170]; glutamate metabolic process [GO:0006536]	GO:0004351; GO:0005516; GO:0006536; GO:0030170	GO:0043648,GO:0000000,GO:0019842,GO:0006082,GO:0009987,GO:0070279,GO:0097159,GO:0005515,GO:0044237,GO:0044238,GO:0008150,GO:0006807,GO:0008152,GO:0071704,GO:0003674,GO:0043167,GO:0043168,GO:1901564,GO:0009064,GO:0019752,GO:0043436,GO:1901363,GO:0005488,GO:0003824,GO:1901605,GO:0006520,GO:0044281,GO:0016829,GO:0016830,GO:0036094,GO:0016831
Posoc03g25460	-2.62483			P29602	Cucumber peeling cupredoxin (CPC) (Stellacyanin)	electron transfer activity [GO:0009055]; metal ion binding [GO:0046872]	GO:0009055; GO:0046872	GO:0003824,GO:0005488,GO:0000000,GO:0043169,GO:0003674,GO:0016491,GO:0043167
Posoc03g15090				Q38857	Xyloglucan endotransglucosylase/hydrolase protein 22 (At-XTH22) (XTH-22) (EC 2.4.1.207) (Touch protein 4)	apoplast [GO:0048046]; cell wall [GO:0005618]; Golgi apparatus [GO:0005794]; secretory vesicle [GO:0099503]; hydrolase activity, hydrolyzing O-glycosyl compounds [GO:0004553]; xyloglucan:xyloglucosyl transferase activity [GO:0016762]; cell wall biogenesis [GO:0042546]; cellular response to hypoxia [GO:0071456]; plant-type cell wall organization [GO:0009664]; response to auxin [GO:0009733]; respon…	GO:0004553; GO:0005618; GO:0005794; GO:0009408; GO:0009409; GO:0009612; GO:0009664; GO:0009733; GO:0009741; GO:0010411; GO:0016762; GO:0042546; GO:0048046; GO:0071456; GO:0099503	GO:0000000,GO:0071555,GO:0001666,GO:0071554,GO:0009987,GO:0051716,GO:0044036,GO:0009605,GO:0071944,GO:0044042,GO:0010383,GO:0033554,GO:0016787,GO:1901700,GO:0071704,GO:0009628,GO:0071453,GO:0016798,GO:0071840,GO:0043170,GO:0006950,GO:0010410,GO:0016043,GO:0045229,GO:0097708,GO:0010033,GO:0009266,GO:0031410,GO:0044085,GO:0006073,GO:0046527,GO:0036293,GO:0036294,GO:0005575,GO:0005576,GO:0033993,GO:…
Posoc04g08950			3.46873	Q8H1F7	Isopentenyl phosphate kinase (AtIPK) (IPK) (EC 2.7.4.26)	cytosol [GO:0005829]; ATP binding [GO:0005524]; isopentenyl phosphate kinase activity [GO:0102043]; kinase activity [GO:0016301]; terpenoid biosynthetic process [GO:0016114]	GO:0005524; GO:0005829; GO:0016114; GO:0016301; GO:0102043	GO:0006720,GO:0000000,GO:0006721,GO:0009987,GO:0016772,GO:0097159,GO:0005575,GO:0016776,GO:1901265,GO:0044237,GO:0044238,GO:0110165,GO:1901576,GO:0097367,GO:0008150,GO:0008152,GO:0044249,GO:0071704,GO:0030554,GO:0003674,GO:0044255,GO:0043167,GO:0043168,GO:0008610,GO:0009058,GO:0016740,GO:0006629,GO:0000166,GO:0005737,GO:0032553,GO:0008299,GO:0032555,GO:1901363,GO:0032559,GO:0003824,GO:0005488,GO:…
Posoc01g34490			3.02683	F4IXE7	Increased DNA methylation 1 (Histone H3 acetyltransferase IDM1) (EC 2.3.1.-) (Protein ROS4) (Repressor of silencing 4)	nucleus [GO:0005634]; plasmodesma [GO:0009506]; double-stranded methylated DNA binding [GO:0010385]; histone acetyltransferase activity [GO:0004402]; histone binding [GO:0042393]; metal ion binding [GO:0046872]; gene silencing by RNA-directed DNA methylation [GO:0080188]; histone H3-K14 acetylation [GO:0044154]; histone H3-K18 acetylation [GO:0043971]; histone H3-K23 acetylation [GO:0043972]; reg…	GO:0004402; GO:0005634; GO:0009506; GO:0010385; GO:0042393; GO:0043971; GO:0043972; GO:0044030; GO:0044154; GO:0046872; GO:0080188	GO:0000000,GO:0032259,GO:0009987,GO:0055044,GO:0010629,GO:0097159,GO:0048519,GO:0005515,GO:0070161,GO:0008080,GO:0018193,GO:0031507,GO:0019219,GO:0046483,GO:0043412,GO:0043414,GO:0019222,GO:0005911,GO:0016407,GO:0006807,GO:0043543,GO:0071704,GO:0016410,GO:0018205,GO:0043167,GO:0006304,GO:0043169,GO:0006305,GO:0071840,GO:0006306,GO:0043170,GO:0034212,GO:0009892,GO:0061733,GO:0016043,GO:0140718,GO:…
Posoc04g12540	-2.65953			-	-	-	-	-
Posoc06g14920				Q681N2	U-box domain-containing protein 15 (EC 2.3.2.27) (Plant U-box protein 15) (RING-type E3 ubiquitin transferase PUB15)	cytoplasm [GO:0005737]; nucleus [GO:0005634]; ubiquitin-protein transferase activity [GO:0004842]; cell surface receptor signaling pathway [GO:0007166]	GO:0004842; GO:0005634; GO:0005737; GO:0007166	GO:0000000,GO:0140096,GO:0009987,GO:0016740,GO:0051716,GO:0050789,GO:0005575,GO:0050794,GO:0019787,GO:0023052,GO:0065007,GO:0003824,GO:0050896,GO:0007154,GO:0110165,GO:0005622,GO:0008150,GO:0043226,GO:0003674,GO:0043227,GO:0007165,GO:0043229,GO:0043231
Posoc10g11660				Q3T0X9	DNA polymerase delta subunit 4 (DNA polymerase delta subunit p12)	delta DNA polymerase complex [GO:0043625]; DNA biosynthetic process [GO:0071897]; DNA synthesis involved in DNA repair [GO:0000731]; DNA-dependent DNA replication [GO:0006261]	GO:0000731; GO:0006261; GO:0043625; GO:0071897	GO:0000000,GO:0005634,GO:0009987,GO:1902494,GO:0051716,GO:0006281,GO:0033554,GO:0046483,GO:1901576,GO:0006807,GO:0071704,GO:0005657,GO:0043170,GO:0006950,GO:1901360,GO:0030894,GO:1901362,GO:0006974,GO:0005694,GO:0090304,GO:1990234,GO:0006725,GO:0005575,GO:0043596,GO:0044237,GO:0044238,GO:0042575,GO:0050896,GO:0043601,GO:0034641,GO:0018130,GO:0110165,GO:0008150,GO:0008152,GO:0044249,GO:0043226,GO:…
Posoc03g04610			2.47404	-	-	-	-	-
Posoc06g02310				O22781	Histone-lysine N-methyltransferase family member SUVH2 (Cytosine-HMTase 2) (H3-K27-HMTase 2) (H4-K20-HMTase 2) (Histone H3-K9 methyltransferase 2) (H3-K9-HMTase 2) (Protein SET DOMAIN GROUP 3) (Suppressor of variegation 3-9 homolog protein 2) (Su(var)3-9 homolog protein 2)	chromosome, centromeric region [GO:0000775]; heterochromatin [GO:0000792]; nucleus [GO:0005634]; DNA binding [GO:0003677]; histone methyltransferase activity [GO:0042054]; histone-lysine N-methyltransferase activity [GO:0018024]; zinc ion binding [GO:0008270]; gene silencing by RNA-directed DNA methylation [GO:0080188]; histone methylation [GO:0016571]; regulation of gene expression, epigenetic […	GO:0000775; GO:0000792; GO:0003677; GO:0005634; GO:0008270; GO:0016571; GO:0018024; GO:0040029; GO:0042054; GO:0080188	GO:0000000,GO:0032259,GO:0009987,GO:0010629,GO:0097159,GO:0048519,GO:0000785,GO:0031507,GO:0043412,GO:0008213,GO:0016278,GO:0043414,GO:0019222,GO:0016279,GO:0006807,GO:0046872,GO:0071704,GO:0043167,GO:0071840,GO:0043169,GO:0043170,GO:0009892,GO:0016043,GO:0140718,GO:0070828,GO:1901363,GO:0006325,GO:0008757,GO:0016570,GO:0005694,GO:0046914,GO:0140096,GO:0006338,GO:0031047,GO:0005575,GO:0031048,GO:…
Posoc01g14800			3.3289	Q4V398	Rhamnogalacturonan I rhamnosyltransferase 1 (EC 2.4.1.351) (O-fucosyltransferase 34) (O-FucT-34) (O-fucosyltransferase family protein)	cytoplasm [GO:0005737]; Golgi membrane [GO:0000139]; integral component of membrane [GO:0016021]; UDP-glycosyltransferase activity [GO:0008194]; fucose metabolic process [GO:0006004]; pectin biosynthetic process [GO:0045489]; rhamnogalacturonan I metabolic process [GO:0010395]; seed coat development [GO:0010214]	GO:0000139; GO:0005737; GO:0006004; GO:0008194; GO:0010214; GO:0010395; GO:0016021; GO:0045489	GO:0000000,GO:0071555,GO:0000003,GO:0071554,GO:0009987,GO:0044036,GO:0022414,GO:0000271,GO:0010383,GO:0061458,GO:0016020,GO:1901576,GO:0010393,GO:0071704,GO:0098588,GO:0071840,GO:0005794,GO:0043170,GO:0010154,GO:0016043,GO:0045229,GO:0045488,GO:0016051,GO:0048316,GO:0003006,GO:0009791,GO:0009664,GO:0052546,GO:0005575,GO:0044237,GO:0044238,GO:0110165,GO:0008150,GO:0005975,GO:0048856,GO:0005976,GO:…
Posoc04g15510			3.36007	Q7FAD5	Synaptonemal complex protein ZEP1	chromosome [GO:0005694]; nucleus [GO:0005634]; transverse filament [GO:0000802]; homologous chromosome pairing at meiosis [GO:0007129]; reciprocal meiotic recombination [GO:0007131]	GO:0000802; GO:0005634; GO:0005694; GO:0007129; GO:0007131	GO:0000000,GO:0022402,GO:0009987,GO:0000003,GO:0007049,GO:0022414,GO:0099086,GO:0007059,GO:0046483,GO:0006807,GO:0000280,GO:0000793,GO:0071704,GO:0000794,GO:0000795,GO:0048285,GO:0061982,GO:0071840,GO:0043170,GO:0006310,GO:0016043,GO:1901360,GO:0070192,GO:0090304,GO:0006725,GO:0005575,GO:0051276,GO:0045132,GO:0044237,GO:0044238,GO:0034641,GO:0110165,GO:0006996,GO:0008150,GO:0045143,GO:0007127,GO:…
Posoc02g03130				-	-	-	-	-
Posoc01g11320		2.29475	2.77809	P46086	Mevalonate kinase (MK) (EC 2.7.1.36)	cytoplasm [GO:0005737]; cytosol [GO:0005829]; ATP binding [GO:0005524]; magnesium ion binding [GO:0000287]; mevalonate kinase activity [GO:0004496]; isopentenyl diphosphate biosynthetic process, mevalonate pathway [GO:0019287]; sterol biosynthetic process [GO:0016126]	GO:0000287; GO:0004496; GO:0005524; GO:0005737; GO:0005829; GO:0016126; GO:0019287	GO:0000000,GO:0009987,GO:0016772,GO:0016773,GO:0097159,GO:0006790,GO:0006793,GO:0008202,GO:0006796,GO:0006163,GO:0046483,GO:1901576,GO:0006807,GO:0009240,GO:0046872,GO:0071704,GO:0046490,GO:0009117,GO:0043167,GO:0043168,GO:0043169,GO:0008610,GO:0006694,GO:0090407,GO:0000166,GO:0032553,GO:0032555,GO:0009259,GO:1901617,GO:0016301,GO:1901360,GO:1901363,GO:0055086,GO:0032559,GO:1901362,GO:1901615,GO:…
Posoc01g07730				Q8H252	Retinoblastoma-related protein	nucleus [GO:0005634]; G1/S transition of mitotic cell cycle [GO:0000082]; regulation of cell cycle [GO:0051726]; regulation of transcription by RNA polymerase II [GO:0006357]; transcription, DNA-templated [GO:0006351]	GO:0000082; GO:0005634; GO:0006351; GO:0006357; GO:0051726	GO:0000000,GO:0022402,GO:0009987,GO:0032774,GO:0007049,GO:1903506,GO:0019219,GO:0046483,GO:1901576,GO:0000278,GO:0019222,GO:0006807,GO:0071704,GO:0009889,GO:0043170,GO:0044843,GO:1901360,GO:1901362,GO:0051252,GO:0010556,GO:0090304,GO:0006725,GO:0016070,GO:0005575,GO:0044237,GO:0044238,GO:0034641,GO:0018130,GO:0006355,GO:0110165,GO:0008150,GO:0008152,GO:0044249,GO:1903047,GO:0043226,GO:0043227,GO:…
Posoc04g13410			2.95219	-	-	-	-	-
Posoc03g28550		3.41473	3.25706	B9GE13	Kinesin-like protein KIN-12F	kinesin complex [GO:0005871]; microtubule [GO:0005874]; ATP binding [GO:0005524]; ATP-dependent microtubule motor activity [GO:1990939]; microtubule binding [GO:0008017]; microtubule motor activity [GO:0003777]; microtubule-based movement [GO:0007018]	GO:0003777; GO:0005524; GO:0005871; GO:0005874; GO:0007018; GO:0008017; GO:1990939	GO:0000000,GO:0009987,GO:0097159,GO:0005575,GO:0099081,GO:0099080,GO:0005515,GO:1901265,GO:0015630,GO:0015631,GO:0110165,GO:0008150,GO:0097367,GO:0003674,GO:0030554,GO:0043226,GO:0008092,GO:0043228,GO:0043229,GO:0032991,GO:0043167,GO:0005856,GO:0043168,GO:0043232,GO:0000166,GO:0007017,GO:0032553,GO:0032555,GO:1901363,GO:0032559,GO:0005488,GO:0140657,GO:0005875,GO:0017076,GO:0005622,GO:0035639,GO:…
Posoc02g04230		3.72813	3.41948	Q9LHS0	Putative clathrin assembly protein At5g35200	clathrin-coated pit [GO:0005905]; clathrin-coated vesicle [GO:0030136]; Golgi apparatus [GO:0005794]; plasma membrane [GO:0005886]; 1-phosphatidylinositol binding [GO:0005545]; clathrin heavy chain binding [GO:0032050]; phosphatidylinositol-4,5-bisphosphate binding [GO:0005546]; SNARE binding [GO:0000149]; clathrin coat assembly [GO:0048268]; clathrin-dependent endocytosis [GO:0072583]; vesicle b…	GO:0000149; GO:0005545; GO:0005546; GO:0005794; GO:0005886; GO:0005905; GO:0006900; GO:0030136; GO:0032050; GO:0048268; GO:0072583	GO:0016192,GO:1901981,GO:0000000,GO:0009987,GO:0030276,GO:1902936,GO:0005575,GO:0071944,GO:0005515,GO:0022607,GO:0035091,GO:0016020,GO:0110165,GO:0006996,GO:0008150,GO:0012505,GO:0006810,GO:0043226,GO:0003674,GO:0043227,GO:0043229,GO:0043933,GO:0098590,GO:0043231,GO:0043167,GO:0061024,GO:0043168,GO:0071840,GO:0008289,GO:0051234,GO:0005543,GO:0005737,GO:0065003,GO:0016043,GO:0051179,GO:0097708,GO:…
Posoc05g20200			1.65593	F4I735	Sister chromatid cohesion protein PDS5 homolog B (Precocious dissociation of sisters protein 5-B) (AtPDS5B)	nucleus [GO:0005634]; cell division [GO:0051301]; DNA recombination [GO:0006310]; DNA repair [GO:0006281]; homologous recombination [GO:0035825]; leaf morphogenesis [GO:0009965]; mitotic sister chromatid cohesion [GO:0007064]; proximal/distal pattern formation [GO:0009954]	GO:0005634; GO:0006281; GO:0006310; GO:0007064; GO:0009954; GO:0009965; GO:0035825; GO:0051301	GO:0000000,GO:0022402,GO:0009987,GO:0051716,GO:0007049,GO:0033554,GO:0046483,GO:0007059,GO:0007062,GO:0000278,GO:0006807,GO:0000280,GO:0071704,GO:0048285,GO:0010016,GO:0071840,GO:0043170,GO:0006950,GO:0016043,GO:1901360,GO:0000819,GO:0009653,GO:0003002,GO:0048827,GO:0006974,GO:0090304,GO:0006725,GO:0000070,GO:0005575,GO:0099402,GO:0051276,GO:0044237,GO:0044238,GO:0050896,GO:0034641,GO:0006996,GO:…
Posoc01g18860				-	-	-	-	-
Posoc01g25670	-2.00775	2.13878		Q9ZUF4	Serine/threonine-protein kinase RIPK (EC 2.7.11.1) (ACIK1A/PBL14) (ACRE protein ortholog 264A) (AtACRE264a) (PBS1-like protein 14) (RPM1-induced protein kinase)	plasma membrane [GO:0005886]; ATP binding [GO:0005524]; protein serine kinase activity [GO:0106310]; protein serine/threonine kinase activity [GO:0004674]; protein threonine kinase activity [GO:0106311]; defense response to bacterium [GO:0042742]; protein phosphorylation [GO:0006468]	GO:0004674; GO:0005524; GO:0005886; GO:0006468; GO:0042742; GO:0106310; GO:0106311	GO:0000000,GO:0044419,GO:0009987,GO:0016772,GO:0016773,GO:0009605,GO:0097159,GO:0009607,GO:0071944,GO:0006793,GO:0006796,GO:0009617,GO:0016020,GO:0043412,GO:0006807,GO:0071704,GO:0043167,GO:0043168,GO:0043170,GO:0006950,GO:0000166,GO:0006952,GO:0032553,GO:0032555,GO:0016301,GO:1901363,GO:0032559,GO:0017076,GO:0016310,GO:0035639,GO:0004672,GO:0140096,GO:0043207,GO:0005575,GO:1901265,GO:0044237,GO:…
Posoc09g09770	-2.08976			Q8LGN0	Glutamate receptor 2.7 (Ligand-gated ion channel 2.7)	integral component of membrane [GO:0016021]; plasma membrane [GO:0005886]; vacuole [GO:0005773]; calcium channel activity [GO:0005262]; glutamate receptor activity [GO:0008066]; ligand-gated ion channel activity [GO:0015276]; signaling receptor activity [GO:0038023]; calcium ion transport [GO:0006816]; calcium-mediated signaling [GO:0019722]; cellular response to amino acid stimulus [GO:0071230]	GO:0005262; GO:0005773; GO:0005886; GO:0006816; GO:0008066; GO:0015276; GO:0016021; GO:0019722; GO:0038023; GO:0071230	GO:0000000,GO:0010243,GO:0009987,GO:0008324,GO:0051716,GO:0071944,GO:0023052,GO:0005261,GO:0071310,GO:0022803,GO:0016020,GO:0004888,GO:1901701,GO:0046873,GO:1901700,GO:0006810,GO:0006811,GO:0006812,GO:1901699,GO:1901698,GO:0051234,GO:0015267,GO:0030001,GO:0010033,GO:0022834,GO:0022836,GO:0060089,GO:0071229,GO:0043200,GO:0071495,GO:0005575,GO:0022857,GO:0001101,GO:0050896,GO:0110165,GO:0015318,GO:…
Posoc05g03520		4.40615		-	-	-	-	-
Posoc01g31680				Q75QN6	Dual specificity protein phosphatase PHS1 (EC 3.1.3.16) (EC 3.1.3.48) (Protein PROPYZAMIDE-HYPERSENSITIVE 1)	cytoplasm [GO:0005737]; phosphoprotein phosphatase activity [GO:0004721]; protein serine phosphatase activity [GO:0106306]; protein threonine phosphatase activity [GO:0106307]; protein tyrosine phosphatase activity [GO:0004725]; protein tyrosine/serine/threonine phosphatase activity [GO:0008138]; abscisic acid-activated signaling pathway [GO:0009738]; cortical microtubule organization [GO:0043622…	GO:0004721; GO:0004725; GO:0005737; GO:0008138; GO:0009737; GO:0009738; GO:0010119; GO:0010468; GO:0043622; GO:0106306; GO:0106307	GO:0000000,GO:0009987,GO:0051716,GO:0010118,GO:0023052,GO:0071310,GO:0030865,GO:0031122,GO:0016787,GO:0016788,GO:0019222,GO:0016791,GO:0097305,GO:1901701,GO:1901700,GO:0071704,GO:0097435,GO:0009755,GO:0097306,GO:0071840,GO:0043170,GO:0016043,GO:0071215,GO:0010033,GO:0140096,GO:0071495,GO:0005575,GO:0033993,GO:0050896,GO:0042578,GO:0110165,GO:0006996,GO:0008150,GO:0008152,GO:0003674,GO:0060255,GO:…
Posoc02g02210			2.9372	-	-	-	-	-
Posoc01g17470		5.10585	4.47562	Q60EW9	FT-interacting protein 7 (OsFTIP7)	integral component of membrane [GO:0016021]; plasma membrane [GO:0005886]; metal ion binding [GO:0046872]; anther dehiscence [GO:0009901]; negative regulation of auxin mediated signaling pathway [GO:0010930]	GO:0005886; GO:0009901; GO:0010930; GO:0016021; GO:0046872	GO:0000000,GO:0009987,GO:0000003,GO:0051716,GO:0009733,GO:0009734,GO:0048519,GO:0071944,GO:0023051,GO:0048523,GO:0023052,GO:0048653,GO:0022414,GO:0071310,GO:0023057,GO:0061458,GO:0016020,GO:0010646,GO:0010648,GO:0009755,GO:0043167,GO:0043169,GO:0009900,GO:0010928,GO:0010033,GO:0009908,GO:0048437,GO:0048438,GO:0048443,GO:0048827,GO:0003006,GO:0009791,GO:0071365,GO:0071495,GO:0090567,GO:0048583,GO:…
Posoc05g13550				Q9SGA2	Glycerophosphodiester phosphodiesterase GDPD1, chloroplastic (EC 3.1.4.46) (Glycerophosphodiester phosphodiesterase 1) (AtGDPD1) (Protein SENESCENCE-RELATED GENE 3)	chloroplast [GO:0009507]; plastid [GO:0009536]; glycerophosphodiester phosphodiesterase activity [GO:0008889]; magnesium ion binding [GO:0000287]; cellular phosphate ion homeostasis [GO:0030643]; cellular response to hypoxia [GO:0071456]; glycerol metabolic process [GO:0006071]; glycerophospholipid catabolic process [GO:0046475]	GO:0000287; GO:0006071; GO:0008889; GO:0009507; GO:0009536; GO:0030643; GO:0046475; GO:0071456	GO:0000000,GO:0001666,GO:0009987,GO:0051716,GO:0006793,GO:0006796,GO:0019725,GO:0008081,GO:0033554,GO:0016787,GO:0016788,GO:0055062,GO:0046486,GO:0046872,GO:0071704,GO:1901575,GO:0071453,GO:0009628,GO:0043167,GO:0043169,GO:0006950,GO:0046503,GO:0019751,GO:0055081,GO:0016042,GO:0055082,GO:0030002,GO:0006066,GO:1901615,GO:0009395,GO:0019637,GO:0072502,GO:0072506,GO:0036293,GO:0036294,GO:0005575,GO:…
Posoc01g29630			2.74843	Q42954	Pyruvate kinase, cytosolic isozyme (PK) (EC 2.7.1.40)	cytoplasm [GO:0005737]; ATP binding [GO:0005524]; kinase activity [GO:0016301]; magnesium ion binding [GO:0000287]; potassium ion binding [GO:0030955]; pyruvate kinase activity [GO:0004743]; glycolytic process [GO:0006096]	GO:0000287; GO:0004743; GO:0005524; GO:0005737; GO:0006096; GO:0016301; GO:0030955	GO:0000000,GO:0009987,GO:0016772,GO:0016773,GO:0097159,GO:0006793,GO:0006796,GO:0032787,GO:0006163,GO:0046483,GO:0006165,GO:0006807,GO:0046872,GO:0071704,GO:1901575,GO:0009117,GO:0043167,GO:0043168,GO:0043169,GO:0000166,GO:0019752,GO:0032553,GO:0032555,GO:0009259,GO:0009132,GO:0043436,GO:1901360,GO:1901363,GO:0055086,GO:0032559,GO:0009135,GO:0016052,GO:0017076,GO:0019637,GO:0009141,GO:0016310,GO:…
Posoc02g25700		3.68907	2.94687	Q9SQ64	Non-functional NADPH-dependent codeinone reductase 2 (EC 1.1.1.-)	cytosol [GO:0005829]; D-threo-aldose 1-dehydrogenase activity [GO:0047834]	GO:0005829; GO:0047834	GO:0000000,GO:0003824,GO:0110165,GO:0005622,GO:0016614,GO:0005575,GO:0016616,GO:0005737,GO:0003674,GO:0016491
Posoc04g06220				D0EL35	CST complex subunit CTC1 (Protein CONSERVED TELOMERE MAINTENANCE COMPONENT 1) (AtCTC1)	CST complex [GO:1990879]; single-stranded DNA binding [GO:0003697]; telomeric DNA binding [GO:0042162]; positive regulation of DNA replication [GO:0045740]; telomere maintenance via telomere lengthening [GO:0010833]	GO:0003697; GO:0010833; GO:0042162; GO:0045740; GO:1990879	GO:0000000,GO:0005634,GO:0006275,GO:0009987,GO:0097159,GO:0048518,GO:0048522,GO:0000781,GO:0000782,GO:0000783,GO:0044815,GO:0019219,GO:0046483,GO:0019222,GO:0006807,GO:0071704,GO:0140445,GO:0071840,GO:0043170,GO:0009893,GO:0016043,GO:0043565,GO:1901360,GO:1901363,GO:0005694,GO:0090304,GO:0006725,GO:0005575,GO:0032200,GO:0051276,GO:0044237,GO:0044238,GO:0034641,GO:0000723,GO:0006996,GO:0110165,GO:…
Posoc01g18910				F4KDF5	Protein MULTIPOLAR SPINDLE 1 (Protein PUTATIVE RECOMBINATION INITIATION DEFECTS 2) (AtPRD2)	cytoplasm [GO:0005737]; nucleus [GO:0005634]; spindle [GO:0005819]; chiasma assembly [GO:0051026]; chromosome segregation [GO:0007059]; embryo sac development [GO:0009553]; male meiotic nuclear division [GO:0007140]; meiotic DNA double-strand break formation [GO:0042138]; meiotic spindle organization [GO:0000212]; plant-type sporogenesis [GO:0048236]; pollen development [GO:0009555]	GO:0000212; GO:0005634; GO:0005737; GO:0005819; GO:0007059; GO:0007140; GO:0009553; GO:0009555; GO:0042138; GO:0048236; GO:0051026	GO:0000000,GO:0022402,GO:0009987,GO:0000003,GO:0007049,GO:0007051,GO:0022412,GO:0015630,GO:0022414,GO:0046483,GO:0006807,GO:0000280,GO:0071704,GO:0048285,GO:0061982,GO:0043934,GO:0071840,GO:0043170,GO:0006310,GO:0016043,GO:1901360,GO:0070192,GO:0044085,GO:0003006,GO:0090305,GO:0090304,GO:0006725,GO:0005575,GO:0051276,GO:0045132,GO:0044237,GO:0044238,GO:0022607,GO:0034641,GO:0110165,GO:0006996,GO:…
Posoc02g33540		2.25985	3.77903	-	-	-	-	-
Posoc06g20940		3.62595	1.93744	-	-	-	-	-
Posoc08g04890				Q9FG35	Protein trichome birefringence	endosome [GO:0005768]; Golgi apparatus [GO:0005794]; integral component of membrane [GO:0016021]; trans-Golgi network [GO:0005802]; O-acetyltransferase activity [GO:0016413]; cellulose biosynthetic process [GO:0030244]; pectin biosynthetic process [GO:0045489]; plant-type cell wall modification [GO:0009827]	GO:0005768; GO:0005794; GO:0005802; GO:0009827; GO:0016021; GO:0016413; GO:0030244; GO:0045489	GO:0000000,GO:0071555,GO:0071554,GO:0009987,GO:0044042,GO:0000271,GO:0016020,GO:1901576,GO:0016407,GO:0010393,GO:0071704,GO:0033692,GO:0071840,GO:0009250,GO:0043170,GO:0030243,GO:0016043,GO:0097708,GO:0045229,GO:0045488,GO:0042545,GO:0031410,GO:0016051,GO:0008374,GO:0006073,GO:0009664,GO:0005575,GO:0051273,GO:0051274,GO:0034637,GO:0044237,GO:0044238,GO:0110165,GO:0034645,GO:0008150,GO:0005975,GO:…
Posoc06g00050		3.20367	2.02721	P0AAD5	Tyrosine-specific transport protein (Tyrosine permease)	integral component of plasma membrane [GO:0005887]; aromatic amino acid transmembrane transporter activity [GO:0015173]	GO:0005887; GO:0015173	GO:0000000,GO:0015171,GO:0005575,GO:0071944,GO:0022857,GO:0110165,GO:0016020,GO:0016021,GO:0031224,GO:0031226,GO:0003674,GO:0005886,GO:0005342,GO:0046943,GO:0005215
Posoc01g09020	-2.42247			-	-	-	-	-
Posoc08g13910	-3.2841			Q5XLY0	Putative anthocyanidin reductase (GbANR) (EC 1.3.1.-)	oxidoreductase activity [GO:0016491]; flavonoid biosynthetic process [GO:0009813]	GO:0009813; GO:0016491	GO:0003824,GO:0000000,GO:0009058,GO:0009812,GO:1901576,GO:0008150,GO:0008152,GO:0071704,GO:0003674
Posoc04g00490	-2.21955			P43309	Polyphenol oxidase, chloroplastic (PPO) (EC 1.10.3.1) (Catechol oxidase)	chloroplast thylakoid lumen [GO:0009543]; catechol oxidase activity [GO:0004097]; metal ion binding [GO:0046872]; pigment biosynthetic process [GO:0046148]	GO:0004097; GO:0009543; GO:0046148; GO:0046872	GO:0009536,GO:0000000,GO:0005575,GO:0042440,GO:0004497,GO:0110165,GO:0008150,GO:0008152,GO:0003674,GO:0043226,GO:0043227,GO:0043229,GO:0043167,GO:0043231,GO:0043169,GO:0009507,GO:0016679,GO:0031976,GO:0031977,GO:0005737,GO:0016682,GO:0031978,GO:0016491,GO:0009579,GO:0003824,GO:0031984,GO:0005488,GO:0005622,GO:0009534
Posoc03g27940				O64823	Calcium uniporter protein 2, mitochondrial	integral component of mitochondrial inner membrane [GO:0031305]; uniplex complex [GO:1990246]; calcium channel activity [GO:0005262]; uniporter activity [GO:0015292]; calcium import into the mitochondrion [GO:0036444]; mitochondrial calcium ion homeostasis [GO:0051560]	GO:0005262; GO:0015292; GO:0031305; GO:0036444; GO:0051560; GO:1990246	GO:0000000,GO:1902495,GO:0009987,GO:0008324,GO:0098573,GO:0005261,GO:0019725,GO:0034702,GO:0034703,GO:0034704,GO:1990542,GO:0022803,GO:0022804,GO:0016020,GO:0016021,GO:0046873,GO:0055065,GO:0019866,GO:0006810,GO:0006811,GO:0006812,GO:0006816,GO:0055074,GO:0051234,GO:0015267,GO:0055080,GO:0055082,GO:0034220,GO:0055085,GO:0030001,GO:0030003,GO:0072503,GO:0072507,GO:0015291,GO:0070588,GO:0006851,GO:…
Posoc01g07000				O48837	Receptor like protein kinase S.2 (LecRK-S.2) (EC 2.7.11.1)	plasma membrane [GO:0005886]; ATP binding [GO:0005524]; protein serine kinase activity [GO:0106310]; protein threonine kinase activity [GO:0106311]; transmembrane receptor protein serine/threonine kinase activity [GO:0004675]; cellular response to jasmonic acid stimulus [GO:0071395]; cellular response to salicylic acid stimulus [GO:0071446]; defense response to bacterium [GO:0042742]; defense res…	GO:0002229; GO:0004675; GO:0005524; GO:0005886; GO:0009611; GO:0009617; GO:0042742; GO:0071395; GO:0071446; GO:0106310; GO:0106311	GO:0000000,GO:0044419,GO:0009987,GO:0016772,GO:0051716,GO:0016773,GO:0009605,GO:0097159,GO:0009607,GO:0038023,GO:0071944,GO:0070542,GO:0071310,GO:0016020,GO:0009751,GO:1901701,GO:0004888,GO:0009753,GO:1901700,GO:0043167,GO:0043168,GO:0006950,GO:0000166,GO:0006952,GO:0032553,GO:0032555,GO:0016301,GO:1901363,GO:0032559,GO:0010033,GO:0017076,GO:0035639,GO:0060089,GO:0002239,GO:0004672,GO:0140096,GO:…
Posoc06g00380		2.11072	2.77951	Q8VYY5	Receptor-like serine/threonine-protein kinase NCRK (EC 2.7.11.1)	endomembrane system [GO:0012505]; endosome [GO:0005768]; endosome membrane [GO:0010008]; integral component of membrane [GO:0016021]; plasma membrane [GO:0005886]; ATP binding [GO:0005524]; GTPase binding [GO:0051020]; protein serine kinase activity [GO:0106310]; protein threonine kinase activity [GO:0106311]; protein phosphorylation [GO:0006468]; xylem development [GO:0010089]	GO:0005524; GO:0005768; GO:0005886; GO:0006468; GO:0010008; GO:0010089; GO:0012505; GO:0016021; GO:0051020; GO:0106310; GO:0106311	GO:0000000,GO:0009987,GO:0016772,GO:0016773,GO:0097159,GO:0071944,GO:0006793,GO:0005515,GO:0006796,GO:0016020,GO:0043412,GO:0006807,GO:0071704,GO:0098588,GO:0043167,GO:0043168,GO:0009888,GO:0043170,GO:0000166,GO:0032553,GO:0032555,GO:0016301,GO:0097708,GO:1901363,GO:0032559,GO:0031410,GO:0017076,GO:0016310,GO:0035639,GO:0019899,GO:0004672,GO:0140096,GO:0030659,GO:0005575,GO:1901265,GO:0044237,GO:…
Posoc05g02970				Q4V3D2	Aspartic proteinase 36 (EC 3.4.23.-)	anchored component of membrane [GO:0031225]; cytoplasm [GO:0005737]; cytosol [GO:0005829]; plasma membrane [GO:0005886]; pollen tube [GO:0090406]; aspartic-type endopeptidase activity [GO:0004190]; pollen development [GO:0009555]; pollen germination [GO:0009846]; pollen tube growth [GO:0009860]; pollen tube guidance [GO:0010183]; protein catabolic process [GO:0030163]; proteolysis [GO:0006508]	GO:0004190; GO:0005737; GO:0005829; GO:0005886; GO:0006508; GO:0009555; GO:0009846; GO:0009860; GO:0010183; GO:0030163; GO:0031225; GO:0090406	GO:0009856,GO:0000000,GO:0000003,GO:0009987,GO:0009605,GO:0000902,GO:0000904,GO:0071944,GO:0022414,GO:0060560,GO:0016787,GO:0016020,GO:0006935,GO:0006807,GO:0071704,GO:1901575,GO:0043170,GO:0044706,GO:0008233,GO:0016049,GO:0009653,GO:0003006,GO:0140096,GO:0005575,GO:0040007,GO:0030154,GO:0040011,GO:0009932,GO:0048588,GO:0048589,GO:0044238,GO:0004175,GO:0050896,GO:0019538,GO:0110165,GO:0048468,GO:…
Posoc01g26850			2.33937	Q6ZW49	PAX-interacting protein 1 (PAX transactivation activation domain-interacting protein)	chromosome [GO:0005694]; histone methyltransferase complex [GO:0035097]; MLL3/4 complex [GO:0044666]; nuclear matrix [GO:0016363]; nucleoplasm [GO:0005654]; nucleus [GO:0005634]; adipose tissue development [GO:0060612]; chorion development [GO:0060717]; DNA damage response, signal transduction by p53 class mediator [GO:0030330]; DNA recombination [GO:0006310]; DNA repair [GO:0006281]; endothelial…	GO:0000416; GO:0001570; GO:0005634; GO:0005654; GO:0005694; GO:0006281; GO:0006310; GO:0010212; GO:0016363; GO:0030330; GO:0031398; GO:0035066; GO:0035097; GO:0043433; GO:0043542; GO:0044666; GO:0045830; GO:0048304; GO:0051568; GO:0051571; GO:0060261; GO:0060612; GO:0060717; GO:1902749; GO:2001022	GO:0000000,GO:0002562,GO:0032259,GO:0051716,GO:0032774,GO:0061448,GO:0023052,GO:0051726,GO:0000018,GO:0090130,GO:0090132,GO:0008213,GO:1901576,GO:0043543,GO:0071704,GO:0001568,GO:0051239,GO:0051240,GO:0051246,GO:0051247,GO:0051249,GO:0051251,GO:0051252,GO:0051254,GO:0046649,GO:0044092,GO:0016444,GO:0016445,GO:0016447,GO:1990234,GO:0006725,GO:1902680,GO:0002637,GO:0002639,GO:0019538,GO:0110165,GO:…
Posoc01g36110				Q9NCL8	Phosphatidylinositol transfer protein 1 (PtdIns transfer protein 1) (DdPITP1)	cell periphery [GO:0071944]; cytoplasm [GO:0005737]; Golgi apparatus [GO:0005794]; phosphatidylcholine binding [GO:0031210]; phosphatidylcholine transporter activity [GO:0008525]; phosphatidylinositol binding [GO:0035091]; phosphatidylinositol transfer activity [GO:0008526]	GO:0005737; GO:0005794; GO:0008525; GO:0008526; GO:0031210; GO:0035091; GO:0071944	GO:0000000,GO:0043169,GO:0008289,GO:0005543,GO:0005575,GO:0005319,GO:0005548,GO:0120013,GO:0120014,GO:0005488,GO:0110165,GO:0050997,GO:0005622,GO:0012505,GO:0043226,GO:0003674,GO:0043227,GO:0043229,GO:0043231,GO:0043167,GO:0005215
Posoc10g03940	-3.5184			Q9SRE6	Calcium-binding protein CML38 (Calmodulin-like protein 38)	plasma membrane [GO:0005886]; calcium ion binding [GO:0005509]; cellular response to hypoxia [GO:0071456]; response to wounding [GO:0009611]	GO:0005509; GO:0005886; GO:0009611; GO:0071456	GO:0000000,GO:0043169,GO:0001666,GO:0009987,GO:0051716,GO:0036293,GO:0036294,GO:0006950,GO:0070887,GO:0005575,GO:0071944,GO:0042221,GO:0050896,GO:0005488,GO:0033554,GO:0070482,GO:0016020,GO:0110165,GO:0008150,GO:0046872,GO:0003674,GO:0071453,GO:0009628,GO:0043167
Posoc03g03630	-2.74772	2.38102		Q8VY27	Exocyst complex component EXO70H1 (AtExo70h1) (Exocyst subunit Exo70 family protein H1)	cytosol [GO:0005829]; endomembrane system [GO:0012505]; exocyst [GO:0000145]; membrane [GO:0016020]; nucleus [GO:0005634]; phagocytic vesicle [GO:0045335]; vesicle [GO:0031982]; defense response [GO:0006952]; exocytosis [GO:0006887]; positive regulation of defense response to bacterium [GO:1900426]; response to bacterium [GO:0009617]; response to fungus [GO:0009620]; response to molecule of bacte…	GO:0000145; GO:0002237; GO:0005634; GO:0005829; GO:0006887; GO:0006952; GO:0009617; GO:0009620; GO:0012505; GO:0016020; GO:0031982; GO:0045335; GO:1900426	GO:0000000,GO:0044419,GO:0009987,GO:0009605,GO:0048518,GO:0009607,GO:0080134,GO:0071944,GO:0002831,GO:0002833,GO:1900424,GO:0006810,GO:0051234,GO:0006950,GO:0032940,GO:0097708,GO:0010033,GO:0005938,GO:0031410,GO:0046903,GO:0030139,GO:0016192,GO:0140352,GO:0043207,GO:0005575,GO:0048583,GO:0048584,GO:0099023,GO:0050896,GO:0110165,GO:0008150,GO:0043226,GO:0043227,GO:0043229,GO:0043231,GO:0032991,GO:…
Posoc01g22650			3.0127	-	-	-	-	-
Posoc07g07440	-2.90108			A9YF60	Protein STAY-GREEN homolog, chloroplastic (CaSGR) (Protein CHLOROPHYLL RETAINER)	chloroplast [GO:0009507]; chlorophyll catabolic process [GO:0015996]	GO:0009507; GO:0015996	GO:0009536,GO:0000000,GO:0006787,GO:0009987,GO:0046149,GO:0006725,GO:0005575,GO:0042440,GO:0044237,GO:0034641,GO:0046483,GO:0110165,GO:0008150,GO:0006807,GO:0008152,GO:0044248,GO:0071704,GO:0043226,GO:1901575,GO:0043227,GO:0043229,GO:0043231,GO:1901565,GO:0009056,GO:1901564,GO:0005737,GO:0046700,GO:1901361,GO:1901360,GO:0044270,GO:0019439,GO:0033013,GO:0005622,GO:0033015,GO:0015994,GO:0006778
Posoc03g09900			2.10681	-	-	-	-	-
Posoc07g03480			2.52572	Q56WM6	Rop guanine nucleotide exchange factor 14 (AtRopGEF14) (Rho of plants guanine nucleotide exchange factor 14)	plasma membrane [GO:0005886]; guanyl-nucleotide exchange factor activity [GO:0005085]; regulation of pollen tube growth [GO:0080092]	GO:0005085; GO:0005886; GO:0080092	GO:0009856,GO:0000000,GO:0000003,GO:0009987,GO:0009860,GO:0000902,GO:0000904,GO:0071944,GO:0022414,GO:0060560,GO:0010769,GO:0016020,GO:0001558,GO:0030234,GO:0071840,GO:0044706,GO:0051239,GO:0016043,GO:0060589,GO:0016049,GO:0009653,GO:0051510,GO:0051128,GO:0003006,GO:0005575,GO:0040007,GO:0040008,GO:0030154,GO:0022603,GO:0022604,GO:0009932,GO:0048588,GO:0048589,GO:0110165,GO:0048468,GO:0098772,GO:…
Posoc04g22810		3.75908	2.97188	Q922M5	Cell division cycle-associated 7-like protein (Transcription factor RAM2)	cytosol [GO:0005829]; fibrillar center [GO:0001650]; nucleolus [GO:0005730]; nucleoplasm [GO:0005654]; nucleus [GO:0005634]; positive regulation of cell population proliferation [GO:0008284]; regulation of transcription, DNA-templated [GO:0006355]	GO:0001650; GO:0005634; GO:0005654; GO:0005730; GO:0005829; GO:0006355; GO:0008284	GO:0000000,GO:0009987,GO:0048518,GO:0032774,GO:0048522,GO:1903506,GO:0042127,GO:0019219,GO:0046483,GO:1901576,GO:0019222,GO:0006807,GO:0071704,GO:0009889,GO:0043170,GO:1901360,GO:1901362,GO:0051252,GO:0010556,GO:0090304,GO:0006725,GO:0016070,GO:0005575,GO:0044237,GO:0044238,GO:0006351,GO:0034641,GO:0018130,GO:0110165,GO:0008150,GO:0008152,GO:0044249,GO:0043226,GO:0008283,GO:0043227,GO:0031323,GO:…
Posoc02g01830				O23629	Histone H2B.6 (H2BAt) (HTB9)	chloroplast stroma [GO:0009570]; chloroplast thylakoid [GO:0009534]; cytosol [GO:0005829]; nucleolus [GO:0005730]; nucleosome [GO:0000786]; DNA binding [GO:0003677]; protein heterodimerization activity [GO:0046982]; nucleosome assembly [GO:0006334]	GO:0000786; GO:0003677; GO:0005730; GO:0005829; GO:0006334; GO:0009534; GO:0009570; GO:0046982	GO:0009536,GO:0000000,GO:0005634,GO:0006338,GO:0009987,GO:0097159,GO:0046983,GO:0005575,GO:0005515,GO:0044815,GO:0022607,GO:0000785,GO:0071824,GO:0110165,GO:0008150,GO:0043226,GO:0003674,GO:0043227,GO:0003676,GO:0043228,GO:0043229,GO:0043933,GO:0032991,GO:0043231,GO:0043232,GO:0032993,GO:0043233,GO:0071840,GO:0009507,GO:0031974,GO:0034728,GO:0031976,GO:0005737,GO:0065003,GO:0016043,GO:0009579,GO:…
Posoc04g15130	-2.8612			Q9LM13	2,3-bisphosphoglycerate-dependent phosphoglycerate mutase 1 (BPG-dependent PGAM 1) (PGAM 1) (Phosphoglyceromutase 1) (dPGM 1) (EC 5.4.2.11)	chloroplast [GO:0009507]; phosphoglycerate mutase activity [GO:0004619]; gluconeogenesis [GO:0006094]; glycolytic process [GO:0006096]	GO:0004619; GO:0006094; GO:0006096; GO:0009507	GO:0000000,GO:0009987,GO:0006793,GO:0006796,GO:0032787,GO:0006163,GO:0046483,GO:0006165,GO:1901576,GO:0006807,GO:0071704,GO:1901575,GO:0046364,GO:0009117,GO:0019752,GO:0009259,GO:0009132,GO:0043436,GO:1901360,GO:0055086,GO:0009135,GO:0016051,GO:0016052,GO:0019637,GO:0009141,GO:0016310,GO:0009144,GO:0009150,GO:0009536,GO:0006082,GO:0006725,GO:0005575,GO:0072521,GO:0006090,GO:0006091,GO:0044237,GO:…
Posoc01g18850				Q43007	Phospholipase D alpha 1 (PLD alpha 1) (EC 3.1.4.4) (Choline phosphatase 1) (Phosphatidylcholine-hydrolyzing phospholipase D 1)	plasma membrane [GO:0005886]; calcium ion binding [GO:0005509]; N-acylphosphatidylethanolamine-specific phospholipase D activity [GO:0070290]; phospholipase D activity [GO:0004630]; phosphatidylcholine metabolic process [GO:0046470]; phospholipid catabolic process [GO:0009395]	GO:0004630; GO:0005509; GO:0005886; GO:0009395; GO:0046470; GO:0070290	GO:0000000,GO:0009987,GO:0005575,GO:0071944,GO:0006793,GO:0004620,GO:0006796,GO:0044237,GO:0044238,GO:0008081,GO:0044242,GO:0042578,GO:0016787,GO:0016020,GO:0110165,GO:0016788,GO:0046486,GO:0008150,GO:0006807,GO:0046872,GO:0044248,GO:0008152,GO:0071704,GO:1901575,GO:0003674,GO:0044255,GO:0043167,GO:0009056,GO:1901564,GO:0043169,GO:0046434,GO:0006629,GO:0016042,GO:0016298,GO:0005488,GO:0003824,GO:…
Posoc02g04320			3.7866	Q9ZV94	Putative F-box/FBD/LRR-repeat protein At1g78760	-	-	-
Posoc01g12790		1.5039	2.43855	Q5W274	Pleiotropic drug resistance protein 3 (NtPDR3)	integral component of membrane [GO:0016021]; ATP binding [GO:0005524]; ATPase-coupled transmembrane transporter activity [GO:0042626]	GO:0005524; GO:0016021; GO:0042626	GO:0000000,GO:0097159,GO:0005575,GO:0022857,GO:1901265,GO:0022804,GO:0110165,GO:0016020,GO:0097367,GO:0003674,GO:0030554,GO:0043167,GO:0005215,GO:0043168,GO:0000166,GO:0015399,GO:0032553,GO:0032555,GO:1901363,GO:0032559,GO:0005488,GO:0140657,GO:0017076,GO:0035639,GO:0031224,GO:0036094
Posoc01g31450			3.07162	P20664	DNA primase small subunit (EC 2.7.7.102) (DNA primase 49 kDa subunit) (p49)	alpha DNA polymerase:primase complex [GO:0005658]; DNA primase activity [GO:0003896]; magnesium ion binding [GO:0000287]; ribonucleotide binding [GO:0032553]; zinc ion binding [GO:0008270]; DNA replication, synthesis of RNA primer [GO:0006269]	GO:0000287; GO:0003896; GO:0005658; GO:0006269; GO:0008270; GO:0032553	GO:0000000,GO:0005634,GO:1902494,GO:0009987,GO:0016772,GO:0032774,GO:0097159,GO:0016779,GO:0034062,GO:0046483,GO:1901576,GO:0006807,GO:0046872,GO:0005657,GO:0071704,GO:0043167,GO:0030880,GO:0043169,GO:0043170,GO:0000166,GO:0000428,GO:1901360,GO:0030894,GO:1901363,GO:1901362,GO:0003899,GO:0005694,GO:0140098,GO:0090304,GO:0046914,GO:1990234,GO:0006725,GO:0016070,GO:0005575,GO:1901265,GO:0043596,GO:…
Posoc06g09510			3.22481	Q6YU88	Kinesin-like protein KIN-6	kinesin complex [GO:0005871]; microtubule [GO:0005874]; nucleus [GO:0005634]; ATP binding [GO:0005524]; ATP-dependent microtubule motor activity [GO:1990939]; microtubule binding [GO:0008017]; microtubule motor activity [GO:0003777]; microtubule-based movement [GO:0007018]	GO:0003777; GO:0005524; GO:0005634; GO:0005871; GO:0005874; GO:0007018; GO:0008017; GO:1990939	GO:0000000,GO:0009987,GO:0097159,GO:0005575,GO:0099081,GO:0099080,GO:0005515,GO:1901265,GO:0015630,GO:0015631,GO:0110165,GO:0008150,GO:0097367,GO:0003674,GO:0030554,GO:0043226,GO:0043227,GO:0008092,GO:0043228,GO:0043229,GO:0043231,GO:0032991,GO:0043167,GO:0005856,GO:0043168,GO:0043232,GO:0000166,GO:0007017,GO:0032553,GO:0032555,GO:1901363,GO:0032559,GO:0005488,GO:0140657,GO:0005875,GO:0017076,GO:…
Posoc01g38470				Q5N9N2	Probable protein phosphatase 2C 9 (OsPP2C09) (EC 3.1.3.16)	cytosol [GO:0005829]; integral component of membrane [GO:0016021]; nucleus [GO:0005634]; metal ion binding [GO:0046872]; protein serine phosphatase activity [GO:0106306]; protein threonine phosphatase activity [GO:0106307]	GO:0005634; GO:0005829; GO:0016021; GO:0046872; GO:0106306; GO:0106307	GO:0000000,GO:0043169,GO:0140096,GO:0005575,GO:0005737,GO:0003824,GO:0005488,GO:0004721,GO:0042578,GO:0016787,GO:0110165,GO:0016020,GO:0016788,GO:0005622,GO:0016791,GO:0031224,GO:0043226,GO:0003674,GO:0043227,GO:0043229,GO:0043231,GO:0043167
Posoc06g11220	-1.93204			Q9ZPX9	Calcium-binding protein KIC (KCBP-interacting calcium-binding protein)	calcium ion binding [GO:0005509]; trichome branching [GO:0010091]	GO:0005509; GO:0010091	GO:0009888,GO:0000000,GO:0043169,GO:0090626,GO:0009987,GO:0048869,GO:0000902,GO:0000904,GO:0010090,GO:0010026,GO:0030154,GO:0005488,GO:0048468,GO:0009653,GO:0032502,GO:0008150,GO:0046872,GO:0048856,GO:0003674,GO:0043167,GO:0090558
Posoc01g07120			2.43466	Q94A08	Probable galactinol--sucrose galactosyltransferase 2 (EC 2.4.1.82) (Protein SEED IMBIBITION 2) (Raffinose synthase 2)	plasmodesma [GO:0009506]; glycosyltransferase activity [GO:0016757]; raffinose alpha-galactosidase activity [GO:0052692]; raffinose catabolic process [GO:0034484]; response to karrikin [GO:0080167]; response to oxidative stress [GO:0006979]	GO:0006979; GO:0009506; GO:0016757; GO:0034484; GO:0052692; GO:0080167	GO:0000000,GO:0055044,GO:0005575,GO:0004553,GO:0004557,GO:0044238,GO:0070161,GO:0050896,GO:0016787,GO:0110165,GO:0008150,GO:0005911,GO:0005975,GO:0008152,GO:0071704,GO:1901575,GO:0003674,GO:0009628,GO:0016798,GO:0009311,GO:0009056,GO:0009313,GO:0016740,GO:0006950,GO:0030054,GO:0003824,GO:0016052,GO:0015925,GO:0033530
Posoc05g03490				Q53P98	Signal peptide peptidase-like 2 (OsSPPL2) (EC 3.4.23.-)	endosome membrane [GO:0010008]; Golgi-associated vesicle membrane [GO:0030660]; integral component of cytoplasmic side of endoplasmic reticulum membrane [GO:0071458]; integral component of lumenal side of endoplasmic reticulum membrane [GO:0071556]; lysosomal membrane [GO:0005765]; aspartic endopeptidase activity, intramembrane cleaving [GO:0042500]; membrane protein proteolysis [GO:0033619]	GO:0005765; GO:0010008; GO:0030660; GO:0033619; GO:0042500; GO:0071458; GO:0071556	GO:0000000,GO:0098562,GO:0005764,GO:0005768,GO:0098827,GO:0005773,GO:0005774,GO:0098576,GO:0016787,GO:0016020,GO:0016021,GO:0006807,GO:0005783,GO:0071704,GO:0098588,GO:0005789,GO:0043170,GO:0098852,GO:0005798,GO:0008233,GO:0097708,GO:0031410,GO:0042175,GO:0140096,GO:0030659,GO:0000323,GO:0031300,GO:0031301,GO:0005575,GO:0044238,GO:0004175,GO:0019538,GO:0110165,GO:0008150,GO:0008152,GO:0012505,GO:…
Posoc01g12750			2.59763	Q41916	Cysteine proteinase inhibitor 5 (AtCYS-5)	cell wall [GO:0005618]; extracellular region [GO:0005576]; cysteine-type endopeptidase inhibitor activity [GO:0004869]; cellular response to heat [GO:0034605]; defense response [GO:0006952]; positive regulation of seed germination [GO:0010030]	GO:0004869; GO:0005576; GO:0005618; GO:0006952; GO:0010030; GO:0034605	GO:0009408,GO:0000000,GO:0004866,GO:0009987,GO:0051716,GO:0048580,GO:2000026,GO:0048582,GO:0048518,GO:0005575,GO:0071944,GO:0030414,GO:0061134,GO:0061135,GO:0050896,GO:0033554,GO:0110165,GO:0098772,GO:0051094,GO:0008150,GO:0048856,GO:0030234,GO:0003674,GO:0009628,GO:0050789,GO:0006950,GO:0051239,GO:0030312,GO:0051240,GO:0050793,GO:0007275,GO:0010029,GO:0090351,GO:0065007,GO:1900140,GO:0009266,GO:…
Posoc08g06860		2.33507	3.51221	Q9LI74	Protein CHUP1, chloroplastic (Protein CHLOROPLAST UNUSUAL POSITIONING 1)	chloroplast [GO:0009507]; chloroplast outer membrane [GO:0009707]; cytosol [GO:0005829]; chloroplast organization [GO:0009658]; chloroplast relocation [GO:0009902]	GO:0005829; GO:0009507; GO:0009658; GO:0009707; GO:0009902	GO:0009536,GO:0000000,GO:0051649,GO:0009987,GO:0005575,GO:0051656,GO:0051667,GO:0110165,GO:0006996,GO:0016020,GO:0009941,GO:0008150,GO:0043226,GO:0043227,GO:0019867,GO:0043229,GO:0098588,GO:0043231,GO:0031967,GO:0031968,GO:0031969,GO:0071840,GO:0051234,GO:0019750,GO:0031975,GO:0005737,GO:0016043,GO:0051179,GO:0031090,GO:0005622,GO:0009526,GO:0009527,GO:0051640,GO:0009657,GO:0051641,GO:0042170,GO:…
Posoc09g09780	-1.98565	1.50464		O81776	Glutamate receptor 2.4 (Ligand-gated ion channel 2.4)	integral component of membrane [GO:0016021]; plasma membrane [GO:0005886]; calcium channel activity [GO:0005262]; glutamate receptor activity [GO:0008066]; ligand-gated ion channel activity [GO:0015276]; signaling receptor activity [GO:0038023]; calcium ion transport [GO:0006816]; calcium-mediated signaling [GO:0019722]; cellular response to amino acid stimulus [GO:0071230]	GO:0005262; GO:0005886; GO:0006816; GO:0008066; GO:0015276; GO:0016021; GO:0019722; GO:0038023; GO:0071230	GO:0000000,GO:0010243,GO:0009987,GO:0008324,GO:0051716,GO:0071944,GO:0023052,GO:0005261,GO:0071310,GO:0022803,GO:0016020,GO:0004888,GO:1901701,GO:0046873,GO:1901700,GO:0006810,GO:0006811,GO:0006812,GO:1901699,GO:1901698,GO:0051234,GO:0015267,GO:0030001,GO:0010033,GO:0022834,GO:0022836,GO:0060089,GO:0071229,GO:0043200,GO:0071495,GO:0005575,GO:0022857,GO:0001101,GO:0050896,GO:0110165,GO:0015318,GO:…
Posoc03g28760				B9F2Y7	Kinesin-like protein KIN-4C	microtubule [GO:0005874]; ATP binding [GO:0005524]; ATP-dependent microtubule motor activity [GO:1990939]; microtubule binding [GO:0008017]; cell wall organization [GO:0071555]; microtubule-based movement [GO:0007018]; mitotic spindle organization [GO:0007052]	GO:0005524; GO:0005874; GO:0007018; GO:0007052; GO:0008017; GO:0071555; GO:1990939	GO:0000000,GO:0022402,GO:0071554,GO:0009987,GO:0097159,GO:0099081,GO:0007049,GO:0099080,GO:0007051,GO:0005515,GO:0015630,GO:0015631,GO:0000278,GO:0008092,GO:1902850,GO:0043167,GO:0043168,GO:0071840,GO:0000166,GO:0032553,GO:0016043,GO:0032555,GO:0045229,GO:1901363,GO:0032559,GO:0017076,GO:0035639,GO:0099513,GO:0099512,GO:0003774,GO:0005575,GO:1901265,GO:0006996,GO:0110165,GO:0008150,GO:0097367,GO:…
Posoc08g06690				F4JN26	DNA mismatch repair protein MLH3 (MutL protein homolog 3)	chromosome [GO:0005694]; mismatch repair complex [GO:0032300]; nucleus [GO:0005634]; ATP binding [GO:0005524]; mismatched DNA binding [GO:0030983]; mismatch repair [GO:0006298]; reciprocal meiotic recombination [GO:0007131]	GO:0005524; GO:0005634; GO:0005694; GO:0006298; GO:0007131; GO:0030983; GO:0032300	GO:0000000,GO:0022402,GO:0009987,GO:0000003,GO:0051716,GO:0097159,GO:0006281,GO:0007049,GO:0022414,GO:0033554,GO:0046483,GO:0006807,GO:0000280,GO:0071704,GO:0048285,GO:0061982,GO:0043167,GO:0043168,GO:0071840,GO:0043170,GO:0006310,GO:0000166,GO:0006950,GO:0032553,GO:0032555,GO:0016043,GO:1901360,GO:1901363,GO:0032559,GO:0017076,GO:0035639,GO:0006974,GO:0090304,GO:0006725,GO:0005575,GO:1901265,GO:…
Posoc02g25710		4.37409	3.47826	A0A2P1GIY9	Protein REDOX 2 (EC 1.7.1.-)	D-threo-aldose 1-dehydrogenase activity [GO:0047834]; alkaloid metabolic process [GO:0009820]	GO:0009820; GO:0047834	GO:0003824,GO:0000000,GO:1901564,GO:0016614,GO:0008150,GO:0006807,GO:0016616,GO:0008152,GO:0071704,GO:0003674,GO:0016491
Posoc03g20920			3.28661	Q86YA3	Protein ZGRF1 (GRF-type zinc finger domain-containing protein 1)	cytoplasm [GO:0005737]; integral component of membrane [GO:0016021]; 5'-flap endonuclease activity [GO:0017108]; helicase activity [GO:0004386]; RNA binding [GO:0003723]; zinc ion binding [GO:0008270]; replication fork reversal [GO:0071932]	GO:0003723; GO:0004386; GO:0005737; GO:0008270; GO:0016021; GO:0017108; GO:0071932	GO:0048256,GO:0000000,GO:0031297,GO:0090304,GO:0046914,GO:0140097,GO:0009987,GO:0006725,GO:0097159,GO:0005575,GO:0045005,GO:0044237,GO:0044238,GO:0034641,GO:0016787,GO:0046483,GO:0110165,GO:0016020,GO:0016788,GO:0008150,GO:0006807,GO:0046872,GO:0008152,GO:0071704,GO:0003674,GO:0003676,GO:0043167,GO:0043169,GO:0140640,GO:0043170,GO:0044260,GO:0004518,GO:0004519,GO:0004520,GO:1901360,GO:1901363,GO:…
Posoc04g08110				Q2TAW0	Condensin-2 complex subunit G2 (Chromosome-associated protein G2) (Non-SMC condensin II complex subunit G2) (XCAP-G2)	nucleus [GO:0005634]; cell cycle [GO:0007049]; cell division [GO:0051301]; chromosome condensation [GO:0030261]	GO:0005634; GO:0007049; GO:0030261; GO:0051301	GO:0000000,GO:0071840,GO:0009987,GO:0005575,GO:0016043,GO:0051276,GO:0006996,GO:0110165,GO:0008150,GO:0005622,GO:0043226,GO:0043227,GO:0043229,GO:0043231
Posoc02g09200			2.90564	P23901	Aldose reductase (AR) (EC 1.1.1.21) (Aldehyde reductase)	alditol:NADP+ 1-oxidoreductase activity [GO:0004032]; D-threo-aldose 1-dehydrogenase activity [GO:0047834]	GO:0004032; GO:0047834	GO:0003824,GO:0000000,GO:0004033,GO:0016614,GO:0016616,GO:0008106,GO:0003674,GO:0016491
Posoc04g07990			2.30878	Q84JF4	Probable amino-acid acetyltransferase NAGS1, chloroplastic (EC 2.3.1.1) (N-acetylglutamate synthase 1)	chloroplast [GO:0009507]; acetyl-CoA:L-glutamate N-acetyltransferase activity [GO:0004042]; methione N-acyltransferase activity [GO:0103045]; arginine biosynthetic process [GO:0006526]	GO:0004042; GO:0006526; GO:0009507; GO:0103045	GO:0009536,GO:0000000,GO:0006082,GO:0009987,GO:0005575,GO:0008652,GO:0044237,GO:0044238,GO:0008080,GO:0110165,GO:1901576,GO:0008150,GO:0016407,GO:0006807,GO:0008152,GO:0071704,GO:0044249,GO:0016410,GO:0043226,GO:0003674,GO:0043227,GO:0043229,GO:0043231,GO:1901564,GO:0009058,GO:1901566,GO:0016740,GO:0009064,GO:0019752,GO:0005737,GO:0016746,GO:0016747,GO:0043436,GO:0003824,GO:0016053,GO:0005622,GO:…
Posoc06g05250	-2.77184			M4IQQ7	Probable CoA ligase CCL9 (HlCCL9) (EC 6.2.1.-)	cytosol [GO:0005829]; ATP binding [GO:0005524]; CoA-ligase activity [GO:0016405]	GO:0005524; GO:0005829; GO:0016405	GO:0043168,GO:0000000,GO:0097159,GO:0000166,GO:0005575,GO:0005737,GO:0032553,GO:0016874,GO:0032555,GO:1901265,GO:0016877,GO:1901363,GO:0032559,GO:0003824,GO:0005488,GO:0110165,GO:0017076,GO:0005622,GO:0097367,GO:0035639,GO:0030554,GO:0003674,GO:0036094,GO:0043167
Posoc03g17000		2.97829	2.85673	Q6YSJ5	Protein argonaute 16 (OsAGO16) (OsAGO6) (Protein ZWILLE/PINHEAD-like 1)	nucleic acid binding [GO:0003676]; gene silencing by RNA [GO:0031047]	GO:0003676; GO:0031047	GO:0000000,GO:0043170,GO:0010467,GO:0010468,GO:0009892,GO:0010629,GO:0050789,GO:0097159,GO:0048519,GO:0010605,GO:1901363,GO:0065007,GO:0005488,GO:0019222,GO:0008150,GO:0008152,GO:0071704,GO:0003674,GO:0060255
Posoc10g12470			3.10015	P87027	Septum-promoting GTP-binding protein 1 (GTPase spg1) (Sid3 protein)	mitotic spindle pole body [GO:0044732]; spindle pole body [GO:0005816]; GTP binding [GO:0005525]; GTPase activity [GO:0003924]; cell cycle [GO:0007049]; cell division [GO:0051301]; positive regulation of mitotic division septum assembly [GO:0140281]; regulation of exit from mitosis [GO:0007096]; septation initiation signaling [GO:0031028]	GO:0003924; GO:0005525; GO:0005816; GO:0007049; GO:0007096; GO:0031028; GO:0044732; GO:0051301; GO:0140281	GO:0000000,GO:0022402,GO:0009987,GO:0051716,GO:0097159,GO:0048518,GO:0048522,GO:0023052,GO:0015630,GO:0051726,GO:0000910,GO:0016787,GO:0000917,GO:0000278,GO:0000280,GO:0000281,GO:0048285,GO:1903490,GO:0043167,GO:0043168,GO:0090529,GO:0071840,GO:0000166,GO:0032553,GO:0032555,GO:0016043,GO:1901363,GO:0032561,GO:0016817,GO:0007346,GO:0016818,GO:0017076,GO:0044085,GO:0035639,GO:0005815,GO:0044087,GO:…
Posoc03g26450			2.85201	Q9XFH4	ATP-dependent DNA helicase DDM1 (EC 3.6.4.12) (Protein CHROMATIN REMODELING 1) (AtCHR1) (CHR01) (Protein DECREASED DNA METHYLATION 1) (AtDDM1) (Protein SOMNIFEROUS 1) (SWI/SNF2-related matrix-associated actin-dependent regulator of chromatin DDM1)	nucleosome [GO:0000786]; nucleus [GO:0005634]; ATP binding [GO:0005524]; ATP hydrolysis activity [GO:0140603]; ATPase, acting on DNA [GO:0008094]; DNA binding [GO:0003677]; DNA helicase activity [GO:0003678]; nucleosome-dependent ATPase activity [GO:0070615]; DNA mediated transformation [GO:0009294]; DNA methylation-dependent heterochromatin assembly [GO:0006346]; heterochromatin maintenance [GO:…	GO:0000786; GO:0003677; GO:0003678; GO:0005524; GO:0005634; GO:0006346; GO:0006349; GO:0008094; GO:0009294; GO:0032197; GO:0044030; GO:0051574; GO:0070615; GO:0070829; GO:0090241; GO:0140603	GO:0000000,GO:0009987,GO:0032259,GO:0044815,GO:0000785,GO:0018193,GO:0031507,GO:0019219,GO:0008213,GO:0019222,GO:0043543,GO:0071704,GO:0018205,GO:0004386,GO:0032553,GO:0032555,GO:1901360,GO:1901363,GO:0051246,GO:0032559,GO:0051247,GO:0051248,GO:0035639,GO:0005694,GO:0140097,GO:0006725,GO:0006473,GO:0006475,GO:0009292,GO:0016462,GO:0006479,GO:0031056,GO:0031057,GO:0034641,GO:0031058,GO:0019538,GO:…
Posoc05g15410	-3.17113			Q9LZR3	Glucomannan 4-beta-mannosyltransferase 9 (EC 2.4.1.32) (Cellulose synthase-like protein A9) (AtCslA9) (Glucomannan synthase) (Mannan synthase 9) (Protein RESISTANT TO AGROBACTERIUM TRANSFORMATION 4)	Golgi apparatus [GO:0005794]; Golgi membrane [GO:0000139]; integral component of membrane [GO:0016021]; glucomannan 4-beta-mannosyltransferase activity [GO:0047259]; glycosyltransferase activity [GO:0016757]; mannan synthase activity [GO:0051753]; cell wall organization [GO:0071555]; DNA mediated transformation [GO:0009294]; response to bacterium [GO:0009617]	GO:0000139; GO:0005794; GO:0009294; GO:0009617; GO:0016021; GO:0016757; GO:0047259; GO:0051753; GO:0071555	GO:0000000,GO:0071554,GO:0044419,GO:0009987,GO:0009605,GO:0043207,GO:0009607,GO:0005575,GO:0009292,GO:0050896,GO:0110165,GO:0016020,GO:0008150,GO:0012505,GO:0043226,GO:0003674,GO:0043227,GO:0098588,GO:0043229,GO:0000030,GO:0043231,GO:0071840,GO:0016740,GO:0005737,GO:0016043,GO:0045229,GO:0003824,GO:0031090,GO:0019187,GO:0005622,GO:0016758,GO:0031224,GO:0051707
Posoc04g15430			3.96315	Q8GW44	Kinesin-like protein KIN-1 (AtKIN-1) (AtPSS1) (Pollen semi-sterility protein 1)	kinesin complex [GO:0005871]; microtubule [GO:0005874]; ATP binding [GO:0005524]; ATP-dependent microtubule motor activity, plus-end-directed [GO:0008574]; microtubule binding [GO:0008017]; microtubule motor activity [GO:0003777]; protein homodimerization activity [GO:0042803]; cytoskeleton-dependent intracellular transport [GO:0030705]; homologous chromosome pairing at meiosis [GO:0007129]; mega…	GO:0003777; GO:0005524; GO:0005871; GO:0005874; GO:0007018; GO:0007129; GO:0008017; GO:0008574; GO:0009555; GO:0009561; GO:0030705; GO:0042803; GO:0048316	GO:0000000,GO:0022402,GO:0009987,GO:0000003,GO:0097159,GO:0046983,GO:0099081,GO:0099080,GO:0007049,GO:0005515,GO:0015630,GO:0022414,GO:0015631,GO:0061458,GO:0007059,GO:0000280,GO:0006810,GO:0008092,GO:0048285,GO:0061982,GO:0043167,GO:0043168,GO:0071840,GO:0051234,GO:0000166,GO:0032553,GO:0010154,GO:0032555,GO:0016043,GO:1901363,GO:0032559,GO:0070192,GO:0042802,GO:0017076,GO:0035639,GO:0099513,GO:…
Posoc01g27850			3.87788	-	-	-	-	-
Posoc04g02980		4.70378	3.47661	Q5PP62	SPX domain-containing protein 3 (Protein SPX DOMAIN GENE 3) (AtSPX3)	cellular response to phosphate starvation [GO:0016036]; positive regulation of cellular response to phosphate starvation [GO:0080040]	GO:0016036; GO:0080040	GO:0000000,GO:0009987,GO:0051716,GO:0009605,GO:0080135,GO:0048518,GO:0009991,GO:0080134,GO:0048583,GO:0048584,GO:0071496,GO:0048522,GO:0050896,GO:0033554,GO:0010646,GO:0008150,GO:0010647,GO:0140255,GO:0042594,GO:0050789,GO:0032101,GO:0006950,GO:0032103,GO:0032104,GO:0032106,GO:0050794,GO:0032107,GO:0032109,GO:0065007,GO:0007154,GO:0009267,GO:0031667,GO:0031668,GO:0031669
Posoc06g04610				Q39214	Disease resistance protein RPM1 (Resistance to Pseudomonas syringae protein 3)	endomembrane system [GO:0012505]; extrinsic component of plasma membrane [GO:0019897]; plasma membrane [GO:0005886]; ADP binding [GO:0043531]; ATP binding [GO:0005524]; nucleotide binding [GO:0000166]; plant-type hypersensitive response [GO:0009626]	GO:0000166; GO:0005524; GO:0005886; GO:0009626; GO:0012505; GO:0019897; GO:0043531	GO:0000000,GO:0034050,GO:0009987,GO:0044419,GO:0051716,GO:0009605,GO:0097159,GO:0005575,GO:0043207,GO:0009607,GO:0002376,GO:0071944,GO:1901265,GO:0050896,GO:0033554,GO:0110165,GO:0016020,GO:0012501,GO:0097367,GO:0008150,GO:0030554,GO:0003674,GO:0008219,GO:0045087,GO:0043167,GO:0043168,GO:0006950,GO:0006952,GO:0032553,GO:0032555,GO:0006955,GO:1901363,GO:0032559,GO:0098542,GO:0005488,GO:0044403,GO:…
Posoc06g17730			3.95841	-	-	-	-	-
Posoc01g15890			3.10782	Q93Y06	Probable inactive receptor kinase At5g67200	integral component of membrane [GO:0016021]; plasma membrane [GO:0005886]; ATP binding [GO:0005524]; protein kinase activity [GO:0004672]	GO:0004672; GO:0005524; GO:0005886; GO:0016021	GO:0000000,GO:0140096,GO:0016772,GO:0016773,GO:0097159,GO:0005575,GO:0071944,GO:1901265,GO:0016020,GO:0110165,GO:0097367,GO:0030554,GO:0003674,GO:0043167,GO:0043168,GO:0016740,GO:0000166,GO:0032553,GO:0032555,GO:0016301,GO:1901363,GO:0032559,GO:0003824,GO:0005488,GO:0017076,GO:0035639,GO:0031224,GO:0036094
Posoc05g21680	-5.16438			Q943K1	Photosystem II 22 kDa protein 1, chloroplastic (22 kDa protein of photosystem II 1) (Photosystem II subunit 1) (OsPsbS1)	chloroplast thylakoid membrane [GO:0009535]; integral component of membrane [GO:0016021]; photosystem II [GO:0009523]; nonphotochemical quenching [GO:0010196]; photosynthesis [GO:0015979]; response to high light intensity [GO:0009644]	GO:0009523; GO:0009535; GO:0009644; GO:0010196; GO:0015979; GO:0016021	GO:0009536,GO:0000000,GO:0009987,GO:0005575,GO:0009416,GO:0044237,GO:0050896,GO:0110165,GO:0016020,GO:0008150,GO:0008152,GO:0043226,GO:0042651,GO:0043227,GO:0009628,GO:0043229,GO:0032991,GO:0031967,GO:0043231,GO:0009314,GO:0009507,GO:0031975,GO:0031976,GO:0005737,GO:0009642,GO:0009579,GO:1990066,GO:0098796,GO:0031984,GO:0009521,GO:0031090,GO:0034357,GO:0009526,GO:0005622,GO:0031224,GO:0042170,GO:…
Posoc01g17500		5.64933	3.98247	-	-	-	-	-
Posoc02g24100		3.77979	4.05542	Q9FGT8	Temperature-induced lipocalin-1 (AtTIL1)	chloroplast envelope [GO:0009941]; chloroplast membrane [GO:0031969]; cytoplasm [GO:0005737]; cytoplasmic side of plasma membrane [GO:0009898]; cytosol [GO:0005829]; endoplasmic reticulum [GO:0005783]; Golgi apparatus [GO:0005794]; mitochondrion [GO:0005739]; plasma membrane [GO:0005886]; plasmodesma [GO:0009506]; plastid [GO:0009536]; vacuolar membrane [GO:0005774]; vacuole [GO:0005773]; nutrien…	GO:0000302; GO:0005737; GO:0005739; GO:0005773; GO:0005774; GO:0005783; GO:0005794; GO:0005829; GO:0005886; GO:0006629; GO:0006883; GO:0009408; GO:0009409; GO:0009414; GO:0009416; GO:0009506; GO:0009536; GO:0009644; GO:0009898; GO:0009941; GO:0010286; GO:0010431; GO:0030644; GO:0031969; GO:0042538; GO:0045735; GO:0050826; GO:0071456; GO:1901002; GO:1901562; GO:1902884	GO:0000000,GO:0098562,GO:0009987,GO:0000003,GO:0055044,GO:0051716,GO:0080134,GO:0071944,GO:0019725,GO:0071695,GO:0070161,GO:0033554,GO:0061458,GO:0005911,GO:0055064,GO:0071704,GO:0055065,GO:0055067,GO:0071453,GO:0098588,GO:0009507,GO:0006950,GO:0055078,GO:0055080,GO:0055081,GO:0055082,GO:0055083,GO:0010033,GO:0009266,GO:0030002,GO:0010035,GO:0030003,GO:0030004,GO:0009526,GO:0006970,GO:0006972,GO:…
Posoc05g03230			2.29254	-	-	-	-	-
Posoc01g22820		6.33532	4.26418	P46254	Heat shock 22 kDa protein, mitochondrial	mitochondrion [GO:0005739]	GO:0005739	GO:0000000,GO:0110165,GO:0005622,GO:0005575,GO:0005737,GO:0043226,GO:0043227,GO:0043229,GO:0043231
Posoc06g00170		2.1501	2.45137	Q8RXU4	Probable low-specificity L-threonine aldolase 1 (EC 4.1.2.48) (Threonine aldolase 1)	cytosol [GO:0005829]; L-allo-threonine aldolase activity [GO:0008732]; threonine aldolase activity [GO:0004793]; glycine biosynthetic process [GO:0006545]; threonine catabolic process [GO:0006567]	GO:0004793; GO:0005829; GO:0006545; GO:0006567; GO:0008732	GO:0016832,GO:0000000,GO:0006082,GO:0009987,GO:0005575,GO:0008652,GO:0044237,GO:0044238,GO:0006544,GO:0110165,GO:1901576,GO:0008150,GO:0006807,GO:0008152,GO:0044248,GO:0071704,GO:0044249,GO:1901575,GO:0003674,GO:1901565,GO:0009056,GO:1901564,GO:0009058,GO:1901566,GO:0006566,GO:0009063,GO:0019752,GO:0005737,GO:0009066,GO:0009068,GO:0043436,GO:0009069,GO:0009070,GO:0003824,GO:0016053,GO:0005622,GO:…
[truncated: 2,559 more rows]

## Sheet: Table S3
Table S3 Output of the GO enrichment analysis performed for seedlings exposed to Control (C); High CO2 (CO2); Heatwave (HW), Heatwave under high CO2 (CO2HW) treatments. For each comparison, the total GOs are reported, followed by the GOs uniquely observed in the specific treatment (UNIQUE). The GO ID, related function (GO_description), GO category (BP = Biological Process; MF = Molecular Function…
[truncated: 539 more rows]

## Sheet: Table S4
Table S4 Significant Modules. Transcripts included in the most significant modules. The module membership (MM), p value for the MM (p.MM) and function (SwissProt_function) are also reported for each transcript
[truncated: 10,690 more rows]

[truncated: 3 more sheets: Table S5, Table S6, Table S7]
